# Supplementary material for: Effects of Prednisolone on Disease Progression in Antiretroviral-Untreated HIV Infection: A 2-Year Randomized, Double-Blind Placebo-Controlled Clinical Trial
Source: PLoS One. 2016 Jan 26;11(1):e0146678. doi: 10.1371/journal.pone.0146678 (PMC4727920; doi:10.1371/journal.pone.0146678)
Supplement: S1 Dataset — (XLSX) [file pone.0146678.s002.xlsx]

## Sheet: Blatt1
Pat No.	treatment	sex	DA (PP: >80%)	DA month 3	DA month 6	DA month 9	DA month 12	DA month 15	DA month 18	DA month 21	Treat		V0 CD38/HLADR+	V12 CD38/HLADR+	sex	Pat No.	V0 suPAR (ng/ml)	m1 suPAR (ng/ml)	m3 suPAR (ng/ml)	m6 suPAR (ng/ml)	m12 suPAR (ng/ml)	Days Treatment	study number	LOCF VO SCD14 (µg/ml)	M3 SCD14	M6 SCD14	M12 SCD14	sex					sCD4 change per year	Steigung sCD14	mean sCD14	mean sCD4 LOCF under treatment (M3-M12)	Pat No.	VL 0	VL 8	log10 VL 0	sex		Treat	birthdate	gender		Days Treatment	Reason of completion	Resaon of end of study (lost)
34	Placebo	männlich	1.03061	0.97561		1.1	1.02273	1.03297		1.02174	Placebo	EDTA			männlich	34	2.2	2.6	2.4	2.6	2.5	756	34	5.88237	4.46262	4.46638	2.82067	männlich	0	3	6	12	-2.82423	-0.235352	4.40801	3.91656	34	25500	42900	4.40654	männlich	Heparin	Placebo	1977-07-06	männlich	männlich	756	completed	none
37	Placebo	männlich	0.949239	0.989011	0.768817	1.08989					Placebo	EDTA			männlich	37	1.5	1.4	2.3	1.5	1.5	273	37	7.97515	9.0287	5.50665	5.51	männlich	0	3	6	12	-3.17892	-0.26491	7.00513	6.68179	37			#NUM!	männlich		Placebo	1971-07-15	männlich	männlich	273	lost	none
44	Placebo	männlich	0.769539	0.978665	0.749308	0.580645					Placebo	Heparin			männlich	44	1.4	1.2	2.3	3.6	3.6	283	44	1.94785	3.35667	2.21124	2.21	männlich	0	3	6	12	-0.183281	-0.0152734	2.43144	2.59264	44			#NUM!	männlich		Placebo	1974-07-15	männlich	männlich	283	lost	none
52	Placebo	männlich	0.894741	0.979317	0.913341	0.980198	0.965909	0.802198	0.733333	0.888889	Placebo	EDTA			männlich	52	2.4	2.4	2.3	2.3	1	776	52	4.28185	2.81314	3.44582	3.96175	männlich	0	3	6	12	0.0787615	0.00656346	3.62564	3.4069	52			#NUM!	männlich		Placebo	1968-07-15	männlich	männlich	776	completed	none
53	Placebo	männlich	0.765043	0.975658	0.805565	0.585106	0.689655			0.769231	Placebo	Heparin			männlich	53	1.5	1.7	1.8	1.6	1.6	742	53	3.84669	3.08103	1.99073	1.99	männlich	0	3	6	12	-1.85934	-0.154945	2.72711	2.35392	53	101000	143100	5.00432	männlich	EDTA	Placebo	1959-07-15	männlich	männlich	742	completed	none
59	Placebo	männlich	0.773984	0.97409	0.875474	0.966667	0.806818	0.695652	0.630435	0.46875	Placebo	Heparin			männlich	59	2.4	2.1	1.7	1.7	1.7	770	59	3.6	1.86	3.55	3.55	männlich	0	3	6	12	0.539429	0.0449524	3.14	2.98667	59			#NUM!	männlich		Placebo	1970-07-15	männlich	männlich	770	completed	none
64	Placebo	männlich	0.850417	0.979181	1.03226	0.923077	0.863636	0.706522	0.597826		Placebo	Heparin			männlich	64	1.6	1.8	2	1.6	1.5	562	64	3.49379	3.43616	2.16111	2.19712	männlich	0	3	6	12	-1.46626	-0.122188	2.82204	2.59813	64	54700	75600	4.73799	männlich	Heparin	Placebo	1965-06-15	männlich	männlich	562	AE	other
73	Placebo	männlich	0.739808	1.00215	0.790021	0.935484	0.880952	0.588889	0.530612	0.450549	Placebo	Heparin			männlich	73	2.6	2.8	2.9	2.6	2.6	737	73	4.27179	2.64375	4.83367	3.85397	männlich	0	3	6	12	0.192647	0.0160539	3.9008	3.77713	73	122000	67800	5.08636	männlich	Heparin	Placebo	1953-11-05	männlich	männlich	737	completed	none
78	Placebo	männlich	1.00554	1.2069	1.05313	0.9375	0.923913	0.90625			Placebo	Heparin			männlich	78	4	4.1	4.2	3.1	5.4	496	78	3.42175	5.43878	6.63459	6.78587	männlich	0	3	6	12	3.13587	0.261322	5.57025	6.28642	78			#NUM!	männlich		Placebo	1949-01-01	männlich	männlich	496	lost	none
84	Placebo	männlich	0.981356	0.919048	1.02859			1.02174	0.956044		Placebo	Heparin			männlich	84	1.4	1.3	1.2	1.1	1.3	742	84	1.45514	1.34	1.22463	0.74198	männlich	0	3	6	12	-0.720408	-0.060034	1.19044	1.1022	84	391	0	2.59218	männlich	Heparin	Placebo	1975-07-15	männlich	männlich	742	completed	none
98	Placebo	männlich	0.757443	0.946809	0.948211	0.709677	0.630435	0.552083			Placebo				männlich	98	2.4	2	1.6	1.6	1.7	466	98	3.27768	2.65816	1.54879	4.36543	männlich	0	3	6	12	1.13365	0.0944712	2.96252	2.85746	98	61400	213600	4.78817	männlich	Heparin	Placebo	1982-07-07	männlich	männlich	466	HAART	AIDS
103	Placebo	männlich	0.801391	0.988069	0.917703	0.835165	0.752577	0.73913	0.692308	0.684783	Placebo	Heparin			männlich	103	2.3	2.1	1.8	1.8	1.7	742	103	2.38887	2.77476	1.97235	3.25866	männlich	0	3	6	12	0.714736	0.0595613	2.59866	2.66859	103			#NUM!	männlich		Placebo	1981-07-15	männlich	männlich	742	completed	none
108	Placebo	männlich	0.980793	0.980793							Placebo				männlich	108						66	108	6.34	2.83	2.38	2.38	männlich	0	3	6	12	-3.32229	-0.276857	3.4825	2.53	108			#NUM!	männlich		Placebo	1964-07-15	männlich	männlich	66	lost	none
120	Placebo	männlich	0.810852	1.0251	0.938635	0.880435	0.797872	0.75	0.694444	0.589474	Placebo	Heparin			männlich	120						763	120	3.65				männlich	0	3	6	12	#DIV/0!	#DIV/0!	3.65	#DIV/0!	120			#NUM!	männlich	EDTA	Placebo	1964-06-14	männlich	männlich	763	completed	none
129	Placebo	männlich	0.972505	0.972505							Placebo				männlich	129	3.7	4.3	4.9	4.9	4.9	96	129	6.48375	4.28532	7.33431	7.33	männlich	0	3	6	12	1.72138	0.143448	6.35835	6.31654	129			#NUM!	männlich		Placebo	1960-10-03	männlich	männlich	96	HAART	Tuberculosis
139	Placebo	männlich	0.998997	0.992262		0.893617		1.11111			Placebo	EDTA			männlich	139	2.3	2.5	2.6	2.3	2.3	468	139	8.2	10.06	10	10	männlich	0	3	6	12	1.41943	0.118286	9.565	10.02	139			#NUM!	männlich		Placebo	1964-05-14	männlich	männlich	468	HAART	CD4
157	Placebo	männlich	0.92962	0.952024	0.907216						Placebo	EDTA			männlich	157	2.6	2.8	3	2.6	3	381	157	2.56561	3.2535	3.48124	3.68575	männlich	0	3	6	12	1.02093	0.0850778	3.24652	3.47349	157			#NUM!	männlich	Heparin	Placebo	1970-07-15	männlich	männlich	381	HAART	CD4
165	Placebo	männlich	0.877339	0.912331	0.837022	0.909091	0.837838	0.890411			Placebo				männlich	165	3.5	3.4	3.3	2.9	3	614	165	3.04	7.01	3.86	3.86	männlich	0	3	6	12	-0.424	-0.0353333	4.4425	4.91	165	264000	348000	5.4216	männlich	EDTA	Placebo	1975-07-15	männlich	männlich	614	lost	none
173	Placebo	männlich	0.959241	0.999579	0.995988	0.886792	0.979381	0.967391	0.926316		Placebo	Heparin			männlich	173	1.9	2.4	2.9	3.6	3.2	752	173	2.2728	3.92743	6.13052	3.28603	männlich	0	3	6	12	0.91576	0.0763133	3.9042	4.44799	173	6900	191700	3.83885	männlich	Heparin	Placebo	1959-07-15	männlich	männlich	752	completed	none
177	Placebo	männlich	0.925006	0.853659	1.0518		0.869565				Placebo	Heparin			männlich	177	2.7	3.4	4.1	4.8	3.8	464	177	2.66				männlich	0	3	6	12	#DIV/0!	#DIV/0!	2.66	#DIV/0!	177	166000	25710	5.22011	männlich	Heparin	Placebo	1974-11-29	männlich	männlich	464	lost	none
180	Placebo	männlich	0.975897	1.08287	0.63	0.978261	1.05556	1.08696		1.02174	Placebo	EDTA			männlich	180	3.5	3.4	3.2	3.1	2.9	771	180	3.06	2.43	1.8	1.16	männlich	0	3	6	12	-1.88229	-0.156857	2.1125	1.79667	180			#NUM!	männlich	EDTA	Placebo	1977-07-15	männlich	männlich	771	completed	none
183	Placebo	männlich	0.901943	1.03465	1.03096	0.978723	0.943182	0.815217	0.771739	0.73913	Placebo	Heparin			männlich	183	4.5	4.9	5.3	5.7	4.3	740	183	8.93	7.5	6.06	2.87	männlich	0	3	6	12	-6.07086	-0.505905	6.34	5.47667	183	16470	7620	4.21669	männlich	EDTA	Placebo	1953-01-01	männlich	männlich	740	completed	none
184	Placebo	männlich	1.03843	1.00053	1.10448	1.05435	1.04444	1	1.08696	0.978261	Placebo	Heparin			männlich	184	4.6	3.7	2.8	3.2	3.6	753	184	10.27	3.25	3.82	4.39	männlich	0	3	6	12	-4.37829	-0.364857	5.4325	3.82	184	77400	44100	4.88874	männlich	EDTA	Placebo	1974-12-16	männlich	männlich	753	completed	none
188	Placebo	männlich	0.898389	1.04396	0.757576	0.909091	0.888889	0.913044	0.842105	0.934066	Placebo	Heparin			männlich	188	3.5	2.9	2.2	2	1.8	736	188	2.55	3.57	3.26	2.95	männlich	0	3	6	12	0.142857	0.0119048	3.0825	3.26	188	1431	8310	3.15564	männlich	EDTA	Placebo	1964-01-01	männlich	männlich	736	completed	none
220	Placebo	männlich	0.883048	1.02256	0.934501	0.916667	0.935484	0.858696	0.791209	0.722222	Placebo	EDTA			männlich	220	2.8	2.4	2	2.3	2.5	743	220	3.25	2.07	1.72	1.36	männlich	0	3	6	12	-1.71429	-0.142857	2.1	1.71667	220			#NUM!	männlich	EDTA	Placebo	1970-03-15	männlich	männlich	743	completed	none
234	Placebo	männlich	1.09375	1.09375							Placebo				männlich	234						32	234	3.68				männlich	0	3	6	12	#DIV/0!	#DIV/0!	3.68	#DIV/0!	234			#NUM!	männlich		Placebo	1977-07-15	männlich	männlich	32	lost	none
236	Placebo	männlich	0.940815	0.816632	0.940426	1.04478	0.93617	0.891304	0.989362	0.967033	Placebo	Heparin	4.41	17.37	männlich	236	1.7	1.8	1.8	1.9	2	648	236	3.62	3.22	2.82	2.47	männlich	0	3	6	12	-1.13714	-0.0947619	3.0325	2.83667	236	25110	17940	4.39985	männlich	Heparin	Placebo	1973-06-14	männlich	männlich	648	HAART	CD4
243	Placebo	männlich	0.871301	1.15136	0.591237						Placebo	Heparin			männlich	243						241	243	3.72	4.29	2.64	2.64	männlich	0	3	6	12	-1.42971	-0.119143	3.3225	3.19	243			#NUM!	männlich	EDTA	Placebo	1965-07-15	männlich	männlich	241	HAART	CD4
246	Placebo	männlich	0.937955	1.22379	0.970588	1	0.868132	0.826087	0.73913		Placebo	Heparin	26.91	25.85	männlich	246						750	246	2.23	1.16	6.5		männlich	0	3	6	12	8.54	0.711667	3.29667	3.83	246	63600	72900	4.80346	männlich	EDTA	Placebo	1963-07-15	männlich	männlich	750	completed	none
292	Placebo	männlich	0.884317	1.01579	0.931746	0.959596	0.957447	0.869565	0.732673	0.723404	Placebo	Heparin			männlich	292	1.1	0.9	0.7	1.2	0.9	769	292	4.14	4.16	9.56	9.56	männlich	0	3	6	12	6.18743	0.515619	6.855	7.76	292	4200	2226	3.62325	männlich	EDTA	Placebo	1971-10-21	männlich	männlich	769	completed	none
306	Placebo	männlich	1.07816	0.986075	1.61047	0.98913	0.927835	1.01099	0.782609	1.24	Placebo	Heparin	3.09	3.67	männlich	306	1.9	1.9	2	2	1.1	755	306	5.89	4.5	3.12	3.12	männlich	0	3	6	12	-2.68914	-0.224095	4.1575	3.58	306	1161	21840	3.06483	männlich	EDTA	Placebo	1973-09-29	männlich	männlich	755	completed	none
323	Placebo	männlich	0.971642	0.971642							Placebo				männlich	323	1.7	1.7	1.6	1.6	1.6	91	323	8.02	3.76	3.76	3.76	männlich	0	3	6	12	-3.408	-0.284	4.825	3.76	323			#NUM!	männlich		Placebo	1983-03-09	männlich	männlich	91	HAART	CD4
1	Placebo	weiblich	0.748356	0.818987	0.45946	0.888889	0.826087				Placebo	Heparin			weiblich	1	4	3.2	2.8	2.2	3.7	471	1	4.69296	3.42219	5.33302	2.94098	weiblich	0	3	6	12	-1.29319	-0.107766	4.09729	3.89873	1	83000	74100	4.91908	weiblich	Heparin	Placebo	1985-12-25	weiblich	weiblich	471	pregnancy	Pregnancy
3	Placebo	weiblich	0.85344	0.968337	0.738542						Placebo	Heparin			weiblich	3	2	2.1	2.7	2.4	2.4	194	3	2.81951	3.49695	2.16077	2.16	weiblich	0	3	6	12	-0.985905	-0.0821587	2.65931	2.60591	3			#NUM!	weiblich		Placebo	1971-07-15	weiblich	weiblich	194	HAART	AIDS
4	Placebo	weiblich	0.861563	0.993258	0.920212	0.912088	0.782609	0.771739	0.789474		Placebo	Heparin			weiblich	4	3.2	3.2	3.1	2.6	2.5	475	4	1.58145	2.09069	1.29179	1.29	weiblich	0	3	6	12	-0.507479	-0.0422899	1.56348	1.55749	4	27300	39900	4.43616	weiblich	Heparin	Placebo	1954-12-31	weiblich	weiblich	475	HAART	CD4
7	Placebo	weiblich	0.904564	0.958388	0.786394	0.857143	0.714286	0.632184	0.821053	1.5625	Placebo	Heparin			weiblich	7	1.8	2.3	2.3	2.1	1.9	713	7	2.60461	3.16524	5.68341	3.67448	weiblich	0	3	6	12	1.26009	0.105007	3.78193	4.17438	7	37590	29850	4.57507	weiblich	Heparin	Placebo	1983-03-12	weiblich	weiblich	713	completed	none
8	Placebo	weiblich	0.98344	0.994737		1.04444	0.970874	0.956522	0.967033	0.967033	Placebo	Heparin			weiblich	8	4.2	3.3	3.6	3.5	3.5	600	8	3.40818	2.19347	2.02061	2.02	weiblich	0	3	6	12	-1.16995	-0.0974958	2.41057	2.07803	8	22300	63300	4.3483	weiblich	EDTA	Placebo	1964-01-01	weiblich	weiblich	600	HAART	CD4
11	Placebo	weiblich	0.675203	1.00916	0.910869	0.761364	0.606383	0.430107		0.333333	Placebo	Heparin			weiblich	11	2.3	2.6	2.3	2	2.2	750	11	3.09983	3.14188	3.23532	2.49715	weiblich	0	3	6	12	-0.618832	-0.0515693	2.99354	2.95812	11	631000	798000	5.80003	weiblich	Heparin	Placebo	1955-07-07	weiblich	weiblich	750	completed	none
15	Placebo	weiblich	0.964568	0.933726	0.932426	1.04444	0.948454	0.967391	0.968085	0.957447	Placebo	Heparin			weiblich	15	2.1	2.7	2.2	1.6	1.6	753	15	4.37994	4.64624	2.70739	2.71	weiblich	0	3	6	12	-2.00011	-0.166676	3.61089	3.35454	15	5900	6660	3.77085	weiblich	EDTA	Placebo	1981-03-19	weiblich	weiblich	753	completed	none
16	Placebo	weiblich	0.81591	1.03814	0.898254	0.866667	0.78	0.791209	0.688172	0.648936	Placebo	Heparin			weiblich	16	2.9	2.9	2.6	1.9	1.9	753	16	2.37568	0.847748	1.35253	1.35	weiblich	0	3	6	12	-0.648055	-0.0540046	1.48149	1.18342	16	22200	28770	4.34635	weiblich	EDTA	Placebo	1982-05-03	weiblich	weiblich	753	completed	none
18	Placebo	weiblich	0.876606	0.951869	0.731921	0.977273	0.845361				Placebo	Heparin			weiblich	18	3	3.4	3.1	3.5	4	483	18	1.59079	4.48272	4.20241	1.55342	weiblich	0	3	6	12	-0.731492	-0.0609577	2.95734	3.41285	18	109000	256200	5.03743	weiblich	Heparin	Placebo	1966-10-06	weiblich	weiblich	483	HAART	AIDS
22	Placebo	weiblich	0.909316		0.946237	0.913979	0.977012	0.860215	0.869565	0.888889	Placebo	Heparin			weiblich	22	2.3	2.2	2.1	2.5	2.8	756	22	2.01477	2.60225	2.82067	4.77142	weiblich	0	3	6	12	2.7261	0.227175	3.05228	3.39812	22	70200	111900	4.84634	weiblich	Heparin	Placebo	1962-02-07	weiblich	weiblich	756	completed	none
23	Placebo	weiblich	0.779001	0.928571	0.829167	0.9	0.723404	0.554348	0.78125	0.736264	Placebo	Heparin			weiblich	23	2.5	2.4	2.6	2.4	1.8	743	23	4.47015	5.5472	5.34761	4.91453	weiblich	0	3	6	12	0.188081	0.0156734	5.06987	5.26978	23	103000	321000	5.01284	weiblich	Heparin	Placebo	1965-01-04	weiblich	weiblich	743	completed	none
24	Placebo	weiblich	0.90529	1.01906	1.04762	0.966292	0.893617	0.847826	0.760417	0.802198	Placebo	Heparin			weiblich	24	1.7	1.7	1.6	1.5	1.2	749	24	0.38789	0.869928	0.395422	0.57242	weiblich	0	3	6	12	0.0253931	0.00211609	0.556415	0.61259	24	228000	104100	5.35793	weiblich	Heparin	Placebo	1948-07-15	weiblich	weiblich	749	completed	none
25	Placebo	weiblich	0.977036	0.977036							Placebo				weiblich	25						64	25	2.99				weiblich	0	3	6	12	#DIV/0!	#DIV/0!	2.99	#DIV/0!	25			#NUM!	weiblich		Placebo	1955-01-01	weiblich	weiblich	64	HAART	CD4
26	Placebo	weiblich	0.996912	1	1	0.988889	1.01124	1.01099	0.978261	0.989011	Placebo	Heparin			weiblich	26	2.5	2.3	2.5	2.4	2.2	755	26	2.99528	2.90952	2.49	2.0581	weiblich	0	3	6	12	-0.992293	-0.0826911	2.61323	2.48588	26	4560	12690	3.65896	weiblich	Heparin	Placebo	1978-09-10	weiblich	weiblich	755	completed	none
30	Placebo	weiblich	0.855353	1.00526	0.97442	0.964286	0.806122	0.804348	0.71875	0.714286	Placebo	Heparin			weiblich	30	3.2	2.9	2.5	3.3	3.2	746	30	3.38556	6.69957	5.81458	5.02374	weiblich	0	3	6	12	0.826351	0.0688626	5.23086	5.84596	30			#NUM!	weiblich		Placebo	1964-12-27	weiblich	weiblich	746	completed	none
33	Placebo	weiblich	#DIV/0!								Placebo				weiblich	33						31	33	3.94				weiblich	0	3	6	12	#DIV/0!	#DIV/0!	3.94	#DIV/0!	33			#NUM!	weiblich		Placebo	1970-12-12	weiblich	weiblich	31	lost	none
36	Placebo	weiblich	0.74174	0.942809	0.826729	0.891304		0.663044	0.574468	0.552083	Placebo	Heparin			weiblich	36	3	2.1	2.1	2	4.1	783	36	5.79952	7.33225	3.42322	6.44726	weiblich	0	3	6	12	-0.130839	-0.0109032	5.75056	5.73424	36	2160	888	3.33445	weiblich	Heparin	Placebo	1979-08-10	weiblich	weiblich	783	completed	none
40	Placebo	weiblich	0.824548	1.0189	0.914304	0.888889	0.670213	0.630435			Placebo	Heparin			weiblich	40	3.1	3	2.8	2.8	2.7	460	40	4.47148	3.24641	3.14	3.0259	weiblich	0	3	6	12	-1.21902	-0.101585	3.47095	3.13744	40	190000	34200	5.27875	weiblich	Heparin	Placebo	1980-01-01	weiblich	weiblich	460	pregnancy	Pregnancy
42	Placebo	weiblich	#DIV/0!								Placebo				weiblich	42						0	42	7.33				weiblich	0	3	6	12	#DIV/0!	#DIV/0!	7.33	#DIV/0!	42			#NUM!	weiblich		Placebo	1975-03-03	weiblich	weiblich	0	lost	none
47	Placebo	weiblich	1.01964	1.01964							Placebo				weiblich	47						70	47	4.26				weiblich	0	3	6	12	#DIV/0!	#DIV/0!	4.26	#DIV/0!	47			#NUM!	weiblich		Placebo	1970-01-27	weiblich	weiblich	70	lost	none
48	Placebo	weiblich	0.892169	1.00504	0.827468		0.681818	1.05435			Placebo	Heparin			weiblich	48	2.4	2.3	3	2.2	3.3	512	48	6.67046	6.26007	6.92772	6.32744	weiblich	0	3	6	12	-0.182709	-0.0152258	6.54642	6.50508	48	18400	112800	4.26482	weiblich	Heparin	Placebo	1974-01-01	weiblich	weiblich	512	HAART	CD4
54	Placebo	weiblich	0.85739	0.957776	0.846154	1	0.827586	0.688889	1.01111	0.670213	Placebo	EDTA			weiblich	54	1.9	2	2	2.1	1.9	760	54	5.97275	6.59789	5.90496	7.64482	weiblich	0	3	6	12	1.49776	0.124813	6.53011	6.71589	54	7350	2373	3.86629	weiblich	Heparin	Placebo	1969-07-07	weiblich	weiblich	760	completed	none
57	Placebo	weiblich	0.847802	0.965957	0.789037	0.857143	0.77907				Placebo	Heparin			weiblich	57	2.3	2.4	2.5	2.5	2.5	478	57	8.62	8.76	8.76	8.76	weiblich	0	3	6	12	0.112	0.00933333	8.725	8.76	57	456000	6510	5.65896	weiblich	EDTA	Placebo	1989-07-07	weiblich	weiblich	478	HAART	CD4
60	Placebo	weiblich	0.743679	1.00047	0.881562	0.786517	0.758242	0.616822	0.641304	0.520833	Placebo	EDTA			weiblich	60	2.7	2.9	3.1	2.9	2.5	778	60	2.19712	4.34382	2.7374	3.74592	weiblich	0	3	6	12	0.918779	0.0765649	3.25607	3.60905	60	36800	65400	4.56585	weiblich	Heparin	Placebo	1977-07-15	weiblich	weiblich	778	completed	none
63	Placebo	weiblich	0.973521	1.00169	1.00746		0.988889	0.891304	0.978261		Placebo	Heparin			weiblich	63	3.3	3.2	3.1	2.3	2.3	641	63	7.45581	4.92012	4.61756	6.28161	weiblich	0	3	6	12	-0.662739	-0.0552283	5.81878	5.2731	63	200	156	2.30103	weiblich	Heparin	Placebo	1969-01-01	weiblich	weiblich	641	pregnancy	Pregnancy
66	Placebo	weiblich	0.842503	1.02083	0.923171	0.857143	0.811111	0.923913	0.73913	0.622222	Placebo	EDTA			weiblich	66	2.4	2.2	1.9	2.7	2.5	734	66	4.11621	4.65523	5.70879	4.60011	weiblich	0	3	6	12	0.494925	0.0412437	4.77008	4.98804	66	52200	75600	4.71767	weiblich	Heparin	Placebo	1960-12-01	weiblich	weiblich	734	completed	none
68	Placebo	weiblich	0.986948	0.948647	0.898325	1.06593				1.03488	Placebo	Heparin			weiblich	68	2.7	2.6	2.5	2.6	2.6	719	68	2.06423	1.51908	1.58645	1.59	weiblich	0	3	6	12	-0.355472	-0.0296226	1.68994	1.56518	68	22300	26280	4.3483	weiblich	Heparin	Placebo	1980-07-10	weiblich	weiblich	719	completed	none
69	Placebo	weiblich	0.721499	0.994624	0.946689	0.797753	0.648352	0.597826		0.34375	Placebo	Heparin			weiblich	69	2.4	2.5	2.7	2.9	2.8	650	69	2.16223	2.18	2.19899	2.07035	weiblich	0	3	6	12	-0.0963958	-0.00803298	2.15289	2.14978	69	53600	27780	4.72916	weiblich	Heparin	Placebo	1967-11-15	weiblich	weiblich	650	HAART	CD4
71	Placebo	weiblich	0.954005	0.941716	0.966295						Placebo				weiblich	71	2.4	2.5	2.6	2.6	2.6	170	71	2.23	1.83	1.83	1.83	weiblich	0	3	6	12	-0.32	-0.0266667	1.93	1.83	71			#NUM!	weiblich		Placebo	1984-01-13	weiblich	weiblich	170	lost	none
74	Placebo	weiblich	0.855691	1.00691	0.880578		0.943182	0.860215	0.78022	0.663044	Placebo				weiblich	74	2	2.1	2.1	1.5	1.5	739	74	2.70739	7.79752	7.8	7.8	weiblich	0	3	6	12	4.07494	0.339578	6.52623	7.79917	74	6490	19350	3.81224	weiblich	EDTA	Placebo	1978-11-05	weiblich	weiblich	739	completed	none
80	Placebo	weiblich	0.96746	0.96746							Placebo				weiblich	80						63	80	1.96				weiblich	0	3	6	12	#DIV/0!	#DIV/0!	1.96	#DIV/0!	80			#NUM!	weiblich		Placebo	1975-05-17	weiblich	weiblich	63	HAART	AIDS
82	Placebo	weiblich	1.07546	0.938368	1.21255						Placebo	Heparin			weiblich	82	2.4	2.1	1.7	2.7	2.7	192	82	6.41	5.49	3.93	3.93	weiblich	0	3	6	12	-2.51886	-0.209905	4.94	4.45	82			#NUM!	weiblich		Placebo	1978-06-30	weiblich	weiblich	192	lost	none
86	Placebo	weiblich	0.795051	0.989583	0.924973		0.712963	0.717391	0.711111	0.714286	Placebo				weiblich	86	1.8	1.8	1.8	2.2	2.5	758	86	4.00525	5.56845	5.38836	2.11068	weiblich	0	3	6	12	-2.32658	-0.193882	4.26818	4.35583	86	93000	114900	4.96848	weiblich	Heparin	Placebo	1959-01-01	weiblich	weiblich	758	completed	none
87	Placebo	weiblich	0.991706	1.07936	0.990489	0.905263					Placebo	Heparin			weiblich	87	2.5	2.4	2.3	2.2	2.2	284	87	4.22034	3.66293	3.87732	3.88	weiblich	0	3	6	12	-0.198154	-0.0165128	3.91015	3.80675	87	7370	7100	3.86747	weiblich	EDTA	Placebo	1977-07-15	weiblich	weiblich	284	lost	none
90	Placebo	weiblich	0.827428	0.980197	0.935203	0.870968	0.793478	0.729167	0.655555		Placebo	Heparin			weiblich	90	1.6	1.6	1.5	1.4	1.8	652	90	2.46366	2.7302	5.38836	4.54553	weiblich	0	3	6	12	2.38421	0.198684	3.78193	4.22136	90	200	651	2.30103	weiblich	Heparin	Placebo	1977-02-02	weiblich	weiblich	652	pregnancy	Pregnancy
92	Placebo	weiblich	0.725703	0.948685	0.822214	0.690722		0.5625	0.604396		Placebo	Heparin			weiblich	92	2.3	2.3	2.2	2.3	2.7	567	92	5.52523	5.77736	4.51671	6.69222	weiblich	0	3	6	12	0.998637	0.0832197	5.62788	5.6621	92	17100	70800	4.233	weiblich	Heparin	Placebo	1973-09-27	weiblich	weiblich	567	HAART	Tuberculosis
94	Placebo	weiblich	0.749078	1.00189	0.901991	0.835051	0.782609	0.57732		0.395604	Placebo	Heparin			weiblich	94	1.1	1.3	1.5	1.1	1	750	94	1.7649	3.96203	1.93059	1.26064	weiblich	0	3	6	12	-1.25303	-0.104419	2.22954	2.38442	94	24900	32100	4.3962	weiblich	Heparin	Placebo	1971-11-04	weiblich	weiblich	750	completed	none
96	Placebo	weiblich	0.939775	1.0051	0.951075	0.947368	0.855556				Placebo				weiblich	96	2.5	2.6	2.6	2.3	6.3	426	96	4.93087	3.9202	2.4195	11.485	weiblich	0	3	6	12	6.80084	0.566737	5.68888	5.94155	96	52400	47700	4.71933	weiblich	Heparin	Placebo	1972-09-11	weiblich	weiblich	426	HAART	CD4, AIDS
97	Placebo	weiblich	0.739611	0.993127	0.839985	0.632812	0.771739	0.666667	0.555556	0.717391	Placebo	Heparin			weiblich	97	3.1	2.8	2.5	2.2	2.2	747	97	3.29208	1.94499	2.77342	2.40603	weiblich	0	3	6	12	-0.508786	-0.0423988	2.60413	2.37481	97	2340	2304	3.36922	weiblich	Heparin	Placebo	1969-06-15	weiblich	weiblich	747	completed	none
99	Placebo	weiblich	0.977903	1.01493	0.988506	0.882979	1	0.947917	0.967033	1.04396	Placebo				weiblich	99	2.8	2.4	2	1.8	2.2	743	99	6.13754	2.71579	1.74329	3.84677	weiblich	0	3	6	12	-1.68525	-0.140438	3.61085	2.76862	99	412	336	2.6149	weiblich	Heparin	Placebo	1949-12-12	weiblich	weiblich	743	completed	none
104	Placebo	weiblich	0.966667	0.966667							Placebo				weiblich	104						30	104	7.44838				weiblich	0	3	6	12	#DIV/0!	#DIV/0!	7.44838	#DIV/0!	104			#NUM!	weiblich		Placebo	1979-04-15	weiblich	weiblich	30	HAART	Tuberculosis
110	Placebo	weiblich	0.805083	0.921033	0.827743	0.782609	0.730769	0.714286	0.808081	0.851064	Placebo				weiblich	110	1.9	2.7	3.5	4.3	5.1	783	110	1.83	3.02	4.21	5.39	weiblich	0	3	6	12	3.52571	0.29381	3.6125	4.20667	110			#NUM!	weiblich		Placebo	1983-06-30	weiblich	weiblich	783	completed	none
111	Placebo	weiblich	0.737268	0.963496	0.809758	0.785714	0.714286	0.617021	0.533333		Placebo	Heparin			weiblich	111	2.9	2.8	2.6	2.4	2.4	551	111	12.02	6.43	5.88	5.88	weiblich	0	3	6	12	-5.10057	-0.425048	7.5525	6.06333	111	181000	224100	5.25768	weiblich	EDTA	Placebo	1962-01-01	weiblich	weiblich	551	HAART	CD4
114	Placebo	weiblich	0.965127	0.90625	0.996051	0.891304	1.02128	1.01075			Placebo	Heparin			weiblich	114	2.4	2.2	1.9	3.2	3.3	471	114	1.77	1.35	2.92	2.82	weiblich	0	3	6	12	1.35543	0.112952	2.215	2.36333	114			#NUM!	weiblich		Placebo	1986-07-15	weiblich	weiblich	471	lost	none
118	Placebo	weiblich	0.84306	1.17436	1.0249		0.840426	0.72043	0.666667	0.631579	Placebo	Heparin			weiblich	118	2.4	2.2	2	2.1	2.2	758	118	2.64	3.9	4.29	4.68	weiblich	0	3	6	12	1.85486	0.154571	3.8775	4.29	118	77600	180300	4.88986	weiblich	Heparin	Placebo	1984-06-21	weiblich	weiblich	758	HAART	CD4
119	Placebo	weiblich	0.891994	0.965181	1.10299	0.88172	0.76087		0.956989	0.684211	Placebo	Heparin			weiblich	119						755	119	3.51				weiblich	0	3	6	12	#DIV/0!	#DIV/0!	3.51	#DIV/0!	119			#NUM!	weiblich	EDTA	Placebo	1969-01-01	weiblich	weiblich	755	completed	none
122	Placebo	weiblich	0.871658	0.925134	0.818182						Placebo				weiblich	122	2.4	2.1	2.2	2.2	2.2	130	122	2.06				weiblich	0	3	6	12	#DIV/0!	#DIV/0!	2.06	#DIV/0!	122			#NUM!	weiblich		Placebo	1985-10-07	weiblich	weiblich	130	lost	none
124	Placebo	weiblich	0.835913	0.935638	0.736188						Placebo	Heparin			weiblich	124	1.5	1.5	1.4	1.4	1.4	188	124	2.09	1.79	1.79	1.79	weiblich	0	3	6	12	-0.24	-0.02	1.865	1.79	124			#NUM!	weiblich		Placebo	1970-02-05	weiblich	weiblich	188	lost	none
126	Placebo	weiblich	0.829971	1	0.978179	0.977273	0.824742	0.793814	0.692308	0.543478	Placebo	Heparin			weiblich	126	2.8	2.7	2.5	2.9	2.9	661	126	3.16	3.01	4.5	4.5	weiblich	0	3	6	12	1.58286	0.131905	3.7925	4.00333	126			#NUM!	weiblich	EDTA	Placebo	1975-07-15	weiblich	weiblich	661	pregnancy	Pregnancy
130	Placebo	weiblich	0.966075	1.01539	0.896248	1.01124		0.918367		0.98913	Placebo	Heparin			weiblich	130	1.6	1.5	1.4	1.4	1.4	759	130	3.96	3.32	3.32	3.32	weiblich	0	3	6	12	-0.512	-0.0426667	3.48	3.32	130			#NUM!	weiblich	EDTA	Placebo	1968-11-08	weiblich	weiblich	759	completed	none
131	Placebo	weiblich	0.76325	1.02772	0.884942	0.858696	0.765957	0.666667	0.591398	0.547368	Placebo	Heparin			weiblich	131	1.8	1.9	1.9	1.7	1.4	743	131	4.33	6.65	5.62	4.59	weiblich	0	3	6	12	-0.380571	-0.0317143	5.2975	5.62	131	37700	49200	4.57634	weiblich	Heparin	Placebo	1971-12-11	weiblich	weiblich	743	completed	none
133	Placebo	weiblich	0.818048	0.957626	0.875425	0.81	0.824176		0.788889	0.652174	Placebo	Heparin			weiblich	133						745	133	3.75	6.2	2.45	3.74	weiblich	0	3	6	12	-0.998857	-0.0832381	4.035	4.13	133			#NUM!	weiblich	EDTA	Placebo	1983-05-15	weiblich	weiblich	745	completed	none
134	Placebo	weiblich	0.900904	0.988366	1.02613	0.966292	0.979381	0.923913	0.846154	0.576087	Placebo	EDTA			weiblich	134	1.8	1.8	1.8	1.7	2.1	752	134	3.23	1.98	0.73	1.56	weiblich	0	3	6	12	-1.57486	-0.131238	1.875	1.42333	134	2500	840	3.39794	weiblich	Heparin	Placebo	1976-01-01	weiblich	weiblich	752	completed	none
137	Placebo	weiblich	0.863924		1.03071	0.953488	0.782609	0.688889			Placebo	Heparin			weiblich	137	1.7	1.6	1.4	1.4	1.8	470	137	8.33	5.32	4.69	3.99	weiblich	0	3	6	12	-3.848	-0.320667	5.5825	4.66667	137	10900	4680	4.03743	weiblich	Heparin	Placebo	1986-10-25	weiblich	weiblich	470	lost	none
141	Placebo	weiblich	0.868034	1.02711	0.852941	0.903614	0.770833	0.717391	0.717391	1.08696	Placebo				weiblich	141	1.9	2.2	2.4	1.8	1.9	750	141	2.28674	2.74688	3.6811	3.73223	weiblich	0	3	6	12	1.48838	0.124031	3.11174	3.38673	141	14100	1722	4.14922	weiblich	Heparin	Placebo	1974-10-20	weiblich	weiblich	750	completed	none
142	Placebo	weiblich	0.893756	1.04033	0.820463	0.902174	0.91579	0.913462	0.879121	0.784946	Placebo	Heparin			weiblich	142						775	142	3.97	4.99	2.64	2.64	weiblich	0	3	6	12	-1.86971	-0.15581	3.56	3.42333	142			#NUM!	weiblich		Placebo	1977-02-03	weiblich	weiblich	775	completed	none
145	Placebo	weiblich	0.775812	1.05776	0.949795	0.978261	0.886598	0.733333	0.427083	0.39785	Placebo	Heparin			weiblich	145	1	1.3	1.5	2.2	2.2	721	145	2.5	3.67	7.24	7.24	weiblich	0	3	6	12	5.016	0.418	5.1625	6.05	145			#NUM!	weiblich	EDTA	Placebo	1967-06-16	weiblich	weiblich	721	completed	none
146	Placebo	weiblich	0.91601	0.990723	0.96875	0.965517	0.882979	1.05	0.822917	0.731183	Placebo	Heparin			weiblich	146	3.2	3.1	3	3.3	3.4	721	146	1.54309	2.98857	2.21703	1.66393	weiblich	0	3	6	12	-0.294275	-0.024523	2.10315	2.28984	146	5800	9540	3.76343	weiblich	Heparin	Placebo	1976-03-26	weiblich	weiblich	721	completed	none
149	Placebo	weiblich	0.934448	1.03333	0.921569	1.05435	1.06522	0.955556	0.844445	0.666667	Placebo	Heparin			weiblich	149	2.2	2.1	2	1.9	2.7	749	149	4.82	4.51	4.2	5.03	weiblich	0	3	6	12	0.251429	0.0209524	4.64	4.58	149	2000	19620	3.30103	weiblich	Heparin	Placebo	1987-10-25	weiblich	weiblich	749	completed	none
153	Placebo	weiblich	0.874121	0.979136	0.862721	0.880435	0.774193				Placebo	Heparin			weiblich	153	2.1	2.4	2.6	2.6	2.6	398	153	3.75	4.08	5.8	7.51	weiblich	0	3	6	12	3.98857	0.332381	5.285	5.79667	153	20800	143400	4.31806	weiblich	Heparin	Placebo	1972-09-02	weiblich	weiblich	398	HAART	CD4
155	Placebo	weiblich	0.696856	1.00862	0.876672	0.76087	0.430107	0.522222	0.714286	0.565217	Placebo	Heparin			weiblich	155	3.6	4.8	5.9	5.9	5.9	740	155	1.37	8.19	8.19	8.19	weiblich	0	3	6	12	5.456	0.454667	6.485	8.19	155	43900	58200	4.64246	weiblich	EDTA	Placebo	1978-12-27	weiblich	weiblich	740	completed	none
156	Placebo	weiblich	0.876138	1.0164	0.823042	0.805825	0.709677		0.860215	1.04167	Placebo	EDTA			weiblich	156	2.6	2.5	2.3	3.1	2.8	759	156	3.01646	4.85236	3.97391	3.36504	weiblich	0	3	6	12	-0.16148	-0.0134566	3.80194	4.06377	156	3270	21090	3.51455	weiblich	Heparin	Placebo	1984-08-15	weiblich	weiblich	759	completed	none
158	Placebo	weiblich	0.566633	0.956836	0.960044	0.652174	0.595745	0.310345	0.145833	0.345454	Placebo	Heparin			weiblich	158	1.7	1.7	1.6	2	1.9	782	158	1.82196	2.97463	2.53308	2.10083	weiblich	0	3	6	12	-0.0270903	-0.00225753	2.35762	2.53618	158	2750	3030	3.43933	weiblich	Heparin	Placebo	1973-11-23	weiblich	weiblich	782	completed	none
161	Placebo	weiblich	0.925086	1.01622	0.810067	1	0.933333	0.967742	0.892473	0.855769	Placebo	Heparin			weiblich	161	1.8	2.3	2.8	2.8	2.7	782	161	3.57	7.37	7	6.64	weiblich	0	3	6	12	2.24686	0.187238	6.145	7.00333	161	98200	73800	4.99211	weiblich	Heparin	Placebo	1973-09-08	weiblich	weiblich	782	HAART	CD4
166	Placebo	weiblich	0.986708	1.07778	0.946259	0.9375	1.01064	1.04348	0.913044	0.978261	Placebo				weiblich	166	2.4	2.7	2.9	2.4	2.4	743	166	5.5	4.49	4.47	4.47	weiblich	0	3	6	12	-0.830857	-0.0692381	4.7325	4.47667	166	200	1392	2.30103	weiblich	EDTA	Placebo	1970-07-15	weiblich	weiblich	743	completed	none
167	Placebo	weiblich	0.856771	0.963542	0.75						Placebo				weiblich	167	1.5	2	2.6	2.6	2.6	128	167	3.48	3.38	3.38	3.38	weiblich	0	3	6	12	-0.08	-0.00666667	3.405	3.38	167			#NUM!	weiblich		Placebo	1979-07-15	weiblich	weiblich	128	lost	none
169	Placebo	weiblich	0.851174	1.03955	0.898551		0.956989	0.875	0.717391	0.619565	Placebo	Heparin			weiblich	169	3.3	3.2	3.2	3	3.1	743	169	1.98	3.05	3.52	3.98	weiblich	0	3	6	12	1.86629	0.155524	3.1325	3.51667	169	14600	16140	4.16435	weiblich	Heparin	Placebo	1964-03-17	weiblich	weiblich	743	completed	none
174	Placebo	weiblich	0.807608	0.87	0.745216						Placebo	Heparin			weiblich	174	3.1	3.3	3.5	3	3	277	174	7.61	3.15	3.8	3.8	weiblich	0	3	6	12	-2.82514	-0.235429	4.59	3.58333	174	0	372	#NUM!	weiblich	EDTA	Placebo	1977-08-05	weiblich	weiblich	277	lost	none
176	Placebo	weiblich	0.687288	1.03946	0.908772	0.891304	0.623656	0.5	0.217391	0.630435	Placebo	Heparin			weiblich	176	2.2	2.7	3.3	3.8	3.8	752	176	2.96	2.73	2.5	2.5	weiblich	0	3	6	12	-0.446857	-0.0372381	2.6725	2.57667	176	21500	9900	4.33244	weiblich	EDTA	Placebo	1976-12-22	weiblich	weiblich	752	completed	none
185	Placebo	weiblich	1.00716	1.03175	0.982568						Placebo	Heparin			weiblich	185	2.6	3	3.5	3.5	3.5	196	185	4.47	1.95	1.95	1.95	weiblich	0	3	6	12	-2.016	-0.168	2.58	1.95	185			#NUM!	weiblich	EDTA	Placebo	1979-12-27	weiblich	weiblich	196	lost	none
189	Placebo	weiblich	0.79757	0.972222	0.747783	0.806723	0.942529	0.784091	0.684783	0.64486	Placebo	EDTA	10.04	29.81	weiblich	189	3.8	3	2.5	3.7	4.9	769	189	6.44	2.73	4.23	5.72	weiblich	0	3	6	12	0.278857	0.0232381	4.78	4.22667	189	21360	7140	4.3296	weiblich	EDTA	Placebo	1963-03-13	weiblich	weiblich	769	completed	none
190	Placebo	weiblich	0.907505	1.00161	1.02566	0.980392		0.747253	0.782609		Placebo	Heparin			weiblich	190	6.4	5.8	5.2	5	5	564	190	3.32	5.51	3.71	5.48	weiblich	0	3	6	12	1.51543	0.126286	4.505	4.9	190			#NUM!	weiblich	EDTA	Placebo	1969-07-15	weiblich	weiblich	564	pregnancy	Pregnancy
195	Placebo	weiblich	0.724562	0.962372	0.821495	0.817204	0.619565		0.402174		Placebo	Heparin	13.3	10.32	weiblich	195	4	4.5	5.1	3.3	4.9	747	195	4.31785	3.75546	3.65321	2.21238	weiblich	0	3	6	12	-2.04877	-0.170731	3.48473	3.20702	195	81600	3510	4.91169	weiblich	EDTA	Placebo	1960-06-15	weiblich	weiblich	747	completed	none
196	Placebo	weiblich	#DIV/0!								Placebo				weiblich	196						0	196	3.01				weiblich	0	3	6	12	#DIV/0!	#DIV/0!	3.01	#DIV/0!	196			#NUM!	weiblich		Placebo	1965-07-15	weiblich	weiblich	0	lost	none
197	Placebo	weiblich	0.755662	1.02657	0.906447	0.923913	0.811111	0.659341	0.527473	0.434783	Placebo		4.04	4.22	weiblich	197	3.3	3	2.7	2.9	2.9	744	197	2.23	2.86	2.58	2.58	weiblich	0	3	6	12	0.184	0.0153333	2.5625	2.67333	197			#NUM!	weiblich	EDTA	Placebo	1981-04-02	weiblich	weiblich	744	completed	none
199	Placebo	weiblich	0.943563	0.892308	0.939924	0.926316	0.857143	0.978261	1.04396	0.967033	Placebo	Heparin			weiblich	199	2.1	3.3	4.5	4.5	4.5	582	199	2.91	3.36	3.36	3.36	weiblich	0	3	6	12	0.36	0.03	3.2475	3.36	199	69000	28140	4.83885	weiblich	EDTA	Placebo	1983-11-15	weiblich	weiblich	582	lost	none
201	Placebo	weiblich	0.809201	0.959079	0.847399	0.833333	0.755556	0.88172	0.695652	0.691667	Placebo	Heparin	10.16	8.3	weiblich	201	2.4	3.3	4.2	4.2	4.2	777	201	2.67	2.99	2.99	2.99	weiblich	0	3	6	12	0.256	0.0213333	2.91	2.99	201			#NUM!	weiblich	EDTA	Placebo	1960-08-05	weiblich	weiblich	777	completed	none
204	Placebo	weiblich	0.887848	0.986111	1.04043	0.956522	0.911111	0.847826	0.744681	0.728261	Placebo	Heparin	1.52	2.35	weiblich	204	3.1	3.6	4.1	2.6	4.2	749	204	0.86	0.87	0.26	0.41	weiblich	0	3	6	12	-0.534857	-0.0445714	0.6	0.513333	204	196.8	92.7	2.29403	weiblich	EDTA	Placebo	1974-07-15	weiblich	weiblich	749	completed	none
205	Placebo	weiblich	0.975098	1.00853	0.941667						Placebo				weiblich	205	1.7	2.5	3.2	3.2	3.2	158	205	2.89	4.99	4.99	4.99	weiblich	0	3	6	12	1.68	0.14	4.465	4.99	205			#NUM!	weiblich		Placebo	1972-01-01	weiblich	weiblich	158	lost	none
206	Placebo	weiblich	0.716657	1	0.988095	0.778947	0.7	0.608696	0.5	0.44086	Placebo		19.9	22.48	weiblich	206	4.6	4.5	4.4	3.2	3.2	744	206	6.86	5.95	8.98	8.98	weiblich	0	3	6	12	2.73486	0.227905	7.6925	7.97	206	255000	3930	5.40654	weiblich	EDTA	Placebo	1962-04-30	weiblich	weiblich	744	completed	none
208	Placebo	weiblich	0.897999	0.973417	0.923168	0.947368	0.912088	0.771739		0.860215	Placebo	EDTA	2.56	2.6	weiblich	208	2.7	4	5.2	5.2	5.2	744	208	2.94	2.92	2.92	2.92	weiblich	0	3	6	12	-0.016	-0.00133333	2.925	2.92	208	130.2	342	2.11461	weiblich	EDTA	Placebo	1980-06-25	weiblich	weiblich	744	completed	none
213	Placebo	weiblich	0.904045	0.978891	1.15002	0.958333	0.935484	0.858696	0.78022	0.666667	Placebo		12.08	12.69	weiblich	213	2.3	2.7	3.1	2.8	2.6	753	213	6.63	7.04	7.04	2.79	weiblich	0	3	6	12	-4.04343	-0.336952	5.875	5.62333	213			#NUM!	weiblich	EDTA	Placebo	1960-01-01	weiblich	weiblich	753	completed	none
214	Placebo	weiblich	0.845087	0.912252	0.885826	0.708333	0.870968	0.923913	0.769231		Placebo	EDTA	6.68	12.22	weiblich	214	2.7	2.6	2.5	2.6	2.6	757	214	9.75	8.83	5.78	2.72	weiblich	0	3	6	12	-7.36914	-0.614095	6.77	5.77667	214			#NUM!	weiblich	EDTA	Placebo	1982-01-27	weiblich	weiblich	757	completed	none
215	Placebo	weiblich	0.908125	0.9625	0.94436	0.857143	0.885714	0.890909			Placebo	Heparin			weiblich	215	1.4	1.6	1.8	1.6	1.4	519	215	5.19	4.79	4.31	3.83	weiblich	0	3	6	12	-1.36229	-0.113524	4.53	4.31	215	4620	5730	3.66464	weiblich	EDTA	Placebo	1979-09-29	weiblich	weiblich	519	pregnancy	Pregnancy
221	Placebo	weiblich	1.17143	1.17143							Placebo				weiblich	221	2.5	5	7.4	7.4	7.4	105	221	4.75	8.88	8.88	8.88	weiblich	0	3	6	12	3.304	0.275333	7.8475	8.88	221			#NUM!	weiblich		Placebo	1984-01-01	weiblich	weiblich	105	HAART	AIDS
222	Placebo	weiblich	0.981622	1	0.933732	0.979381	0.978261	0.947368	1.03261	1	Placebo	EDTA			weiblich	222	3	3.6	4.2	4.5	4.7	753	222	7.27	3.02	2.6	2.18	weiblich	0	3	6	12	-4.312	-0.359333	3.7675	2.6	222			#NUM!	weiblich	EDTA	Placebo	1972-03-10	weiblich	weiblich	753	completed	none
223	Placebo	weiblich	0.970555	0.991697	0.985294	1.01639	0.877193	0.956522	0.989011	0.977778	Placebo	Heparin			weiblich	223	2.7	3.4	4.2	5	4.7	770	223	4.06	5.04	3.79	3.92	weiblich	0	3	6	12	-0.510857	-0.0425714	4.2025	4.25	223	200.4	131.7	2.3019	weiblich	EDTA	Placebo	1972-07-20	weiblich	weiblich	770	completed	none
225	Placebo	weiblich	0.915082	0.91198	0.965909	0.827957		0.869565		1	Placebo	Heparin	15.51	5.42	weiblich	225	2.3	4.3	3.7	3.7	3.5	736	225	1.74	1	2.58	2.58	weiblich	0	3	6	12	1.21371	0.101143	1.975	2.05333	225	530	1743	2.72428	weiblich	EDTA	Placebo	1978-06-20	weiblich	weiblich	736	completed	none
227	Placebo	weiblich	0.807331	1.09577	0.702927	1.29508	0.763441	0.684211	0.593407	0.516483	Placebo	Heparin			weiblich	227						658	227	5.39				weiblich	0	3	6	12	#DIV/0!	#DIV/0!	5.39	#DIV/0!	227			#NUM!	weiblich	EDTA	Placebo	1971-02-17	weiblich	weiblich	658	AE	other
230	Placebo	weiblich	0.918112	0.909091	0.927133						Placebo	EDTA	7.21	6.66	weiblich	230						347	230	6.97	5.66	6.69	4.62	weiblich	0	3	6	12	-2	-0.166667	5.985	5.65667	230	306	576	2.48572	weiblich	EDTA	Placebo	1970-09-24	weiblich	weiblich	347	HAART	CD4
232	Placebo	weiblich	0.916088	1.02955	1.02029	0.913044	0.893617	0.797872	0.879121	0.879121	Placebo	EDTA			weiblich	232						747	232	2.23				weiblich	0	3	6	12	#DIV/0!	#DIV/0!	2.23	#DIV/0!	232	57600	35700	4.76042	weiblich	EDTA	Placebo	1964-05-20	weiblich	weiblich	747	completed	none
237	Placebo	weiblich	0.658117	1.00588	0.949448	0.828125	0.382979	0.482759	0.457627	0.5	Placebo	Heparin	17.53	26.44	weiblich	237	4.2	4.6	5	5.3	4.4	809	237	11.91	8.89	5.86	8.27	weiblich	0	3	6	12	-3.4	-0.283333	8.7325	7.67333	237	5940000	13560	6.77379	weiblich	EDTA	Placebo	1960-07-15	weiblich	weiblich	809	completed	none
239	Placebo	weiblich	0.980463	1.01941	1.1335	1.02198	0.923077	0.804348			Placebo	Heparin	5.48	4.22	weiblich	239	1.5	1.4	1.3	2.6	1.6	467	239	1.26	1.2	1.78	1.07	weiblich	0	3	6	12	-0.115429	-0.00961905	1.3275	1.35	239			#NUM!	weiblich	EDTA	Placebo	1980-03-26	weiblich	weiblich	467	lost	none
245	Placebo	weiblich	0.718354	0.973915	0.892857	0.901099	0.723404	0.597826	0.515464	0.423913	Placebo	Heparin			weiblich	245						756	245	3	4.05	3.32	2.71	weiblich	0	3	6	12	-0.621714	-0.0518095	3.27	3.36	245			#NUM!	weiblich	EDTA	Placebo	1976-05-22	weiblich	weiblich	756	completed	none
249	Placebo	weiblich	0.95405	0.979167	0.928932						Placebo	Heparin			weiblich	249	1.5	1.4	1.3	1.3	1.3	200	249	3.56	4.42	4.23	4.03	weiblich	0	3	6	12	0.265143	0.0220952	4.06	4.22667	249			#NUM!	weiblich	EDTA	Placebo	1971-04-09	weiblich	weiblich	200	HAART	AIDS
250	Placebo	weiblich	0.915166	0.980891	0.924688	0.978261	0.870968	0.76087	0.978723	0.911765	Placebo	EDTA	6.91	8.78	weiblich	250	1.6	1.6	1.5	1.5	1.5	767	250	0.71	1.76	1.94	2.11	weiblich	0	3	6	12	1.22057	0.101714	1.63	1.93667	250	32000	73800	4.50515	weiblich	EDTA	Placebo	1977-12-05	weiblich	weiblich	767	completed	none
252	Placebo	weiblich	0.968565	0.968565							Placebo				weiblich	252						98	252	3.88	2.53	2.53	2.53	weiblich	0	3	6	12	-1.08	-0.09	2.8675	2.53	252			#NUM!	weiblich		Placebo	1984-07-15	weiblich	weiblich	98	lost	none
253	Placebo	weiblich	0.657039	0.97962	0.934409	0.771739	0.655914	0.516483	0.461539	0.27957	Placebo	Heparin	35.01	31.51	weiblich	253	1.7	2.2	2.6	2.7	2.8	777	253	1.91	2.21	4.41	6.6	weiblich	0	3	6	12	5.00686	0.417238	3.7825	4.40667	253	7750	42300	3.8893	weiblich	EDTA	Placebo	1976-10-17	weiblich	weiblich	777	completed	none
255	Placebo	weiblich	1.05254	0.983871	1.12121						Placebo	EDTA			weiblich	255						152	255	2.05				weiblich	0	3	6	12	#DIV/0!	#DIV/0!	2.05	#DIV/0!	255			#NUM!	weiblich	EDTA	Placebo	1973-07-03	weiblich	weiblich	152	lost	none
258	Placebo	weiblich	1.12838	0.966445	1.29032						Placebo				weiblich	258						153	258	8.18	7.33	6.48	6.48	weiblich	0	3	6	12	-1.65143	-0.137619	7.1175	6.76333	258			#NUM!	weiblich		Placebo	1965-07-15	weiblich	weiblich	153	lost	none
261	Placebo	weiblich	0.905339	1.03125	0.981785	0.891304	0.916667	0.925532	0.846154	0.744681	Placebo	EDTA			weiblich	261	1.5	1.7	1.9	2	2.1	763	261	2.37	3.45	4.48	3.07	weiblich	0	3	6	12	0.590857	0.0492381	3.3425	3.66667	261			#NUM!	weiblich	EDTA	Placebo	1972-12-04	weiblich	weiblich	763	completed	none
263	Placebo	weiblich	0.984771	1.07863	1.02198	0.978261	0.860215				Placebo		3.85	6.61	weiblich	263	1.3	2	2.6	3.2	3.2	511	263	0.85	9.05	11.58	3.33	weiblich	0	3	6	12	0.965714	0.0804762	6.2025	7.98667	263			#NUM!	weiblich	EDTA	Placebo	1974-02-08	weiblich	weiblich	511	lost	none
264	Placebo	weiblich	#DIV/0!								Placebo				weiblich	264						0	264					weiblich	0	3	6	12	#DIV/0!	#DIV/0!	#DIV/0!	#DIV/0!	264			#NUM!	weiblich		Placebo	1979-07-15	weiblich	weiblich	0	lost	none
266	Placebo	weiblich	0.922612	0.935878	0.909347						Placebo				weiblich	266						192	266	3.49	4.53	5.56	5.56	weiblich	0	3	6	12	2.00914	0.167429	4.785	5.21667	266			#NUM!	weiblich	EDTA	Placebo	1978-09-15	weiblich	weiblich	192	lost	none
267	Placebo	weiblich	1.01537	1.02359	1.03131	1.02174	1	1.12308		0.892473	Placebo	Heparin			weiblich	267						627	267	4.17	4.85	5.52	4.08	weiblich	0	3	6	12	-0.171429	-0.0142857	4.655	4.81667	267			#NUM!	weiblich	EDTA	Placebo	1968-01-01	weiblich	weiblich	627	lost	none
269	Placebo	weiblich	1.0368	1.06158	1.02731	1.02151					Placebo	Heparin			weiblich	269						385	269	4.26	2.4	2.2	2	weiblich	0	3	6	12	-1.92229	-0.16019	2.715	2.2	269			#NUM!	weiblich	EDTA	Placebo	1980-05-10	weiblich	weiblich	385	pregnancy	Pregnancy
271	Placebo	weiblich	0.681796	0.959184	0.850596	0.681319	0.414894	0.347826		0.836956	Placebo				weiblich	271						767	271	5.5	3.99	3.99	3.99	weiblich	0	3	6	12	-1.208	-0.100667	4.3675	3.99	271			#NUM!	weiblich		Placebo	1979-07-15	weiblich	weiblich	767	completed	none
272	Placebo	weiblich	0.637967	1.02233	0.915081	0.76087	0.570175	0.392157	0.37037	0.434783	Placebo				weiblich	272						821	272	3.11				weiblich	0	3	6	12	#DIV/0!	#DIV/0!	3.11	#DIV/0!	272			#NUM!	weiblich		Placebo	1979-07-15	weiblich	weiblich	821	completed	none
273	Placebo	weiblich	0.944626	0.94491	0.944341						Placebo				weiblich	273						157	273	12.15	13.29	13.29	13.29	weiblich	0	3	6	12	0.912	0.076	13.005	13.29	273			#NUM!	weiblich		Placebo	1988-09-12	weiblich	weiblich	157	lost	none
277	Placebo	weiblich	#DIV/0!								Placebo				weiblich	277						31	277	7.95				weiblich	0	3	6	12	#DIV/0!	#DIV/0!	7.95	#DIV/0!	277			#NUM!	weiblich		Placebo	1967-02-20	weiblich	weiblich	31	lost	none
280	Placebo	weiblich	0.824595	0.683673	0.965517						Placebo	Heparin			weiblich	280						463	280	4.53	2.12	2.12	2.12	weiblich	0	3	6	12	-1.928	-0.160667	2.7225	2.12	280			#NUM!	weiblich	EDTA	Placebo	1982-07-15	weiblich	weiblich	463	HAART	AIDS
282	Placebo	weiblich	0.850691	0.979592	1.03086	0.903226	0.695652	0.76087	0.733945		Placebo	Heparin			weiblich	282	1.8	2	2.1	2.2	2.2	579	282	2.19	2.2	4.18	4.18	weiblich	0	3	6	12	2.27086	0.189238	3.1875	3.52	282			#NUM!	weiblich	EDTA	Placebo	1986-09-10	weiblich	weiblich	579	lost	none
285	Placebo	weiblich	0.783344	0.992577	0.967067	0.905263	0.776596	0.644444	0.458333	0.73913	Placebo	EDTA			weiblich	285						768	285	3.66				weiblich	0	3	6	12	#DIV/0!	#DIV/0!	3.66	#DIV/0!	285	30900	33000	4.48996	weiblich	EDTA	Placebo	1950-11-28	weiblich	weiblich	768	completed	none
287	Placebo	weiblich	#DIV/0!								Placebo				weiblich	287						0	287					weiblich	0	3	6	12	#DIV/0!	#DIV/0!	#DIV/0!	#DIV/0!	287			#NUM!	weiblich		Placebo	1988-07-15	weiblich	weiblich	0	lost	none
288	Placebo	weiblich	0.702394	0.930579	0.849079	0.76087	0.638298	0.712644	0.557895	0.467391	Placebo				weiblich	288						716	288	10.13	5.49	5.5	5.5	weiblich	0	3	6	12	-3.70057	-0.308381	6.655	5.49667	288			#NUM!	weiblich		Placebo	1969-07-15	weiblich	weiblich	716	completed	none
290	Placebo	weiblich	1.0014	1.00838	0.995833	1					Placebo	Heparin			weiblich	290	2.1	2.4	2.7	2.9	2.9	203	290	2.8	5.03	7.26	7.26	weiblich	0	3	6	12	4.33257	0.361048	5.5875	6.51667	290	48900	65100	4.68931	weiblich	EDTA	Placebo	1981-11-11	weiblich	weiblich	203	HAART	CD4
294	Placebo	weiblich	0.850912	0.989247	0.824359	0.73913					Placebo	EDTA	15.94	28.17	weiblich	294	1.1	1.4	1.6	1.6	3	478	294	6.43	12.6	7.91	7.91	weiblich	0	3	6	12	-0.424	-0.0353333	8.7125	9.47333	294	816	4170	2.91169	weiblich	EDTA	Placebo	1982-02-03	weiblich	weiblich	478	lost	none
295	Placebo	weiblich	0.808912	0.898349	0.778388	0.75					Placebo	Heparin			weiblich	295	2.3	2.2	2.1	3.4	3.4	274	295	3.77	7.21	3.08	3.08	weiblich	0	3	6	12	-1.968	-0.164	4.285	4.45667	295			#NUM!	weiblich	EDTA	Placebo	1976-08-02	weiblich	weiblich	274	lost	none
297	Placebo	weiblich	0.797982	0.960912	0.816895	0.902174	0.814433		0.684783	0.608696	Placebo	Heparin			weiblich	297	2	2.1	2.2		1.8	769	297	5.29	6.97	6.97	6.97	weiblich	0	3	6	12	1.344	0.112	6.55	6.97	297	54600	3780	4.73719	weiblich	EDTA	Placebo	1975-01-08	weiblich	weiblich	769	completed	none
299	Placebo	weiblich	#DIV/0!								Placebo				weiblich	299						0	299					weiblich	0	3	6	12	#DIV/0!	#DIV/0!	#DIV/0!	#DIV/0!	299			#NUM!	weiblich		Placebo	1975-10-10	weiblich	weiblich	0	lost	none
302	Placebo	weiblich	0.620118	1.02168	0.909962		0.595745	0.377551	0.195652		Placebo		8.67	7.68	weiblich	302	1.7	1.6	1.6	1.6	1.5	561	302	2.8				weiblich	0	3	6	12	#DIV/0!	#DIV/0!	2.8	#DIV/0!	302			#NUM!	weiblich		Placebo	1973-05-16	weiblich	weiblich	561	lost	none
305	Placebo	weiblich	1.00844	0.994624	1.00918	1.04348	0.979381	1.04396	0.967391	1.02105	Placebo	Heparin	7.25	18.71	weiblich	305	1.8	1.9	1.9	2	1.7	755	305	5.55	5.24	4.93	4.93	weiblich	0	3	6	12	-0.602286	-0.0501905	5.1625	5.03333	305	11640	12810	4.06595	weiblich	EDTA	Placebo	1978-07-10	weiblich	weiblich	755	completed	none
307	Placebo	weiblich	1.01768	1.09988	0.918311	1.02174	1.05376	1.05495		0.957447	Placebo	EDTA			weiblich	307	3.5	3.5	3.8	4.1	4.4	743	307	8.92				weiblich	0	3	6	12	#DIV/0!	#DIV/0!	8.92	#DIV/0!	307	42600	111900	4.62941	weiblich	EDTA	Placebo	1952-07-15	weiblich	weiblich	743	completed	none
309	Placebo	weiblich	0.785769	0.907673	0.62704	0.72449	0.857143	0.8125			Placebo	Heparin			weiblich	309	1.7	1.7	1.8	1.8	2.2	493	309	6.2	6.77	7.34	7.34	weiblich	0	3	6	12	1.10743	0.0922857	6.9125	7.15	309	2790	258.6	3.4456	weiblich	EDTA	Placebo	1958-07-15	weiblich	weiblich	493	lost	none
311	Placebo	weiblich	0.806275	0.890621	0.789075	0.73913					Placebo				weiblich	311						278	311	3.98				weiblich	0	3	6	12	#DIV/0!	#DIV/0!	3.98	#DIV/0!	311			#NUM!	weiblich		Placebo	1985-07-15	weiblich	weiblich	278	pregnancy	Pregnancy
313	Placebo	weiblich	0.721911	1.00904	0.434783						Placebo				weiblich	313						137	313	5.1				weiblich	0	3	6	12	#DIV/0!	#DIV/0!	5.1	#DIV/0!	313			#NUM!	weiblich		Placebo	1969-07-24	weiblich	weiblich	137	HAART (protocol violation: CDC-B/<350)	CD4
315	Placebo	weiblich	1.01613	1.01613							Placebo				weiblich	315						91	315	0.73				weiblich	0	3	6	12	#DIV/0!	#DIV/0!	0.73	#DIV/0!	315			#NUM!	weiblich		Placebo	1976-07-15	weiblich	weiblich	91	pregnancy	Pregnancy
318	Placebo	weiblich	0.691943	0.989011	0.847925	0.771739	0.677419	0.573034	0.413044	0.571429	Placebo				weiblich	318						385	318	4.6	3.49	2.37	2.37	weiblich	0	3	6	12	-2.168	-0.180667	3.2075	2.74333	318			#NUM!	weiblich		Placebo	1973-03-15	weiblich	weiblich	385	completed	none
320	Placebo	weiblich	#DIV/0!								Placebo				weiblich	320						0	320	3.35				weiblich	0	3	6	12	#DIV/0!	#DIV/0!	3.35	#DIV/0!	320			#NUM!	weiblich		Placebo	1981-08-06	weiblich	weiblich	0	lost	none
324	Placebo	weiblich	1.29738	1.29738							Placebo				weiblich	324						98	324					weiblich	0	3	6	12	#DIV/0!	#DIV/0!	#DIV/0!	#DIV/0!	324			#NUM!	weiblich		Placebo	1974-02-10	weiblich	weiblich	98	HAART (protocol violation: CDC-A/>200)	CD4
326	Placebo	weiblich	0.804479	0.984039	0.931226		0.769231	0.698925	0.729167	0.714286	Placebo	Heparin			weiblich	326	1.7	1.6	1.5	1.3	2.5	651	326	2.94	2.58	2.22	2.22	weiblich	0	3	6	12	-0.699429	-0.0582857	2.49	2.34	326	9750	24000	3.989	weiblich	EDTA	Placebo	1974-06-12	weiblich	weiblich	651	pregnancy	Pregnancy
6	Prednisolon	männlich	0.822869	0.961567	1.13968	0.945055	0.835165	0.701149	0.536842	0.640625	Prednisolon	Heparin			männlich	6	2.4	2.1	1.6	1.6	0.9	713	6	2.08602	1.04885	2.49248	1.26	männlich	0	3	6	12	-0.447567	-0.0372973	1.72184	1.60044	6	4326	31800	3.63609	männlich	Heparin	Prednisolon	1974-05-13	männlich	männlich	713	completed	none
12	Prednisolon	männlich	#DIV/0!								Prednisolon				männlich	12						0	12	5.78				männlich	0	3	6	12	#DIV/0!	#DIV/0!	5.78	#DIV/0!	12			#NUM!	männlich		Prednisolon	1968-12-30	männlich	männlich	0	lost	none
13	Prednisolon	männlich	0.958594	1.0018	0.88074	1.06667		0.978495	0.9375	0.886364	Prednisolon	Heparin			männlich	13	2.3	1.5	2.1	1.7	2.8	745	13	2.48781	2.08602	2.68403	4.29117	männlich	0	3	6	12	2.01507	0.167923	2.88726	3.02041	13	25700	93300	4.40993	männlich	Heparin	Prednisolon	1976-01-01	männlich	männlich	745	completed	none
14	Prednisolon	männlich	1	1							Prednisolon				männlich	14						64	14	3.79	2.78	1.77	1.77	männlich	0	3	6	12	-1.96229	-0.163524	2.5275	2.10667	14			#NUM!	männlich		Prednisolon	1969-11-11	männlich	männlich	64	HAART	CD4
28	Prednisolon	männlich	0.835007	0.91529	1.01685	0.793103	0.653465	0.695652	0.659574	1.11111	Prednisolon				männlich	28	2.3	1.9	1.7	1.3	1.3	749	28	5.40786	6.48868	6.20624	6.75983	männlich	0	3	6	12	1.11127	0.0926058	6.21565	6.48492	28			#NUM!	männlich		Prednisolon	1956-03-27	männlich	männlich	749	completed	none
49	Prednisolon	männlich	0.885773	0.960061	0.973138	0.846154	0.747127	0.694737	0.968085	1.01111	Prednisolon	Heparin			männlich	49	4.6	2.3	3.6	3	4.6	646	49	5.33254	3.89773	3.78475	3.60399	männlich	0	3	6	12	-1.4629	-0.121908	4.15475	3.76215	49	126000	127000	5.10037	männlich	Heparin	Prednisolon	1966-01-05	männlich	männlich	646	lost	none
55	Prednisolon	männlich	0.709645	0.960354	0.858025		0.666667			0.353535	Prednisolon	Heparin			männlich	55	1.4	1.5	1.6	1.6	1.6	744	55	5.8803	2.81764	2.82	2.82	männlich	0	3	6	12	-2.44743	-0.203952	3.58448	2.81921	55			#NUM!	männlich	EDTA	Prednisolon	1956-07-15	männlich	männlich	744	completed	none
61	Prednisolon	männlich	0.847926	0.958224	0.963648	0.945055	0.851064	0.801724	0.888889	0.526882	Prednisolon	Heparin			männlich	61	4	3.2	2.3	2.6	2.2	743	61	8.08253	8.54357	8.30585	4.14932	männlich	0	3	6	12	-4.17814	-0.348178	7.27032	6.99958	61	113000	98700	5.05308	männlich	Heparin	Prednisolon	1959-07-15	männlich	männlich	743	completed	none
89	Prednisolon	männlich	0.885052	0.567343	0.884635	0.654762	1.03297	0.989474	1.04444	1.02174	Prednisolon	Heparin			männlich	89	2.4	2.6	2.7	1.6	1.9	773	89	2.85986	2.63655	3.44336	2.62214	männlich	0	3	6	12	-0.101263	-0.0084386	2.89048	2.90068	89	95100	216600	4.97818	männlich	Heparin	Prednisolon	1974-09-10	männlich	männlich	773	completed	none
102	Prednisolon	männlich	#DIV/0!								Prednisolon	Heparin			männlich	102						0	102	2.22				männlich	0	3	6	12	#DIV/0!	#DIV/0!	2.22	#DIV/0!	102			#NUM!	männlich	EDTA	Prednisolon	1972-09-28	männlich	männlich	0	lost	none
106	Prednisolon	männlich	0.846166	0.898551	0.824892	0.593407		0.956989	0.956989		Prednisolon	Heparin			männlich	106	2.1	2	1.9	1.7	1.7	748	106	4.61067	3.81	3.00716	5.14517	männlich	0	3	6	12	0.641031	0.0534193	4.14325	3.98744	106	181000	528000	5.25768	männlich	Heparin	Prednisolon	1983-12-05	männlich	männlich	748	completed	none
112	Prednisolon	männlich	0.666721	0.969697	0.931034	0.835294	0.666667	0.520833	0.445652	0.297872	Prednisolon	Heparin			männlich	112	1	0.9	0.7	0.6	0.6	745	112	5.86	1.89	1.01	1.01	männlich	0	3	6	12	-4.18171	-0.348476	2.4425	1.30333	112	7980	13620	3.902	männlich	EDTA	Prednisolon	1975-04-15	männlich	männlich	745	completed	none
117	Prednisolon	männlich	0.923165	0.943924	0.829294	0.902174	0.989362	0.836956	1.03261	0.927835	Prednisolon	Heparin			männlich	117	4.3	3.9	3.5	3.1	2.8	658	117	2.55	2.4	2.25	2.1	männlich	0	3	6	12	-0.445714	-0.0371429	2.325	2.25	117	247000	271800	5.3927	männlich	Heparin	Prednisolon	1976-07-15	männlich	männlich	658	lost	none
132	Prednisolon	männlich	0.79812	1.00232	0.894497	0.882353	0.879121		0.652174	0.478261	Prednisolon	Heparin			männlich	132	2.4	2.4	2.4	2.4	2.4	753	132	1.56	1.1	2.12	3.13	männlich	0	3	6	12	1.83657	0.153048	1.9775	2.11667	132	14200	56700	4.15229	männlich	Heparin	Prednisolon	1966-09-26	männlich	männlich	753	completed	none
136	Prednisolon	männlich	0.802351	0.940074	0.759114	0.707865					Prednisolon				männlich	136	1.7	1.7	1.6	1.6	1.6	280	136	1.75	0.36	0.36	0.36	männlich	0	3	6	12	-1.112	-0.0926667	0.7075	0.36	136			#NUM!	männlich		Prednisolon	1966-02-12	männlich	männlich	280	HAART	CD4
147	Prednisolon	männlich	0.52144	0.91337	0.857188	0.707865	0.525773	0.393617	0.208791	0.0434783	Prednisolon	Heparin			männlich	147	2.9	3.1	3.3	3	4.4	740	147	2.57491	5.57742	2.74688	6.2839	männlich	0	3	6	12	2.80518	0.233765	4.29578	4.8694	147	4170	4200	3.62014	männlich	Heparin	Prednisolon	1957-07-15	männlich	männlich	740	completed	none
168	Prednisolon	männlich	0.987214	0.936662	0.97418	1.02105	1	0.989474	0.98913	1	Prednisolon	Heparin			männlich	168	3.1	2.8	2.4	2.7	3.1	755	168	2.61	2.58	3	3.44	männlich	0	3	6	12	0.908571	0.0757143	2.9075	3.00667	168	21900	54000	4.34044	männlich	Heparin	Prednisolon	1974-12-10	männlich	männlich	755	completed	none
170	Prednisolon	männlich	0.853694	1.08112	1.13731	0.913044	0.827957	0.755556	0.630435	0.630435	Prednisolon	Heparin			männlich	170	1.8	1.6	1.4	2	2	752	170	5.21	3.08	5.72	5.72	männlich	0	3	6	12	1.31314	0.109429	4.9325	4.84	170			#NUM!	männlich	EDTA	Prednisolon	1978-03-23	männlich	männlich	752	completed	none
211	Prednisolon	männlich	0.852052	1.09677	0.816536	1.04167	0.580645		0.724638		Prednisolon	Heparin			männlich	211	1.7	1.7	1.6	1.6	1.5	811	211	3.15	4.28	4.28	1.5	männlich	0	3	6	12	-1.95543	-0.162952	3.3025	3.35333	211	16710	18270	4.22298	männlich	EDTA	Prednisolon	1956-07-31	männlich	männlich	811	completed	none
212	Prednisolon	männlich	0.927048	0.881336	0.833939	1.01087	1.03333		0.989247	0.813559	Prednisolon	Heparin	7.16	8.94	männlich	212	1.6	1.7	1.8	1.8	1.6	791	212	2.64	2.81	2.98	6.39	männlich	0	3	6	12	3.83771	0.31981	3.705	4.06	212	63300	47400	4.8014	männlich	EDTA	Prednisolon	1977-02-05	männlich	männlich	791	completed	none
228	Prednisolon	männlich	0.980521	0.994375	0.966667						Prednisolon				männlich	228						128	228	1.14				männlich	0	3	6	12	#DIV/0!	#DIV/0!	1.14	#DIV/0!	228			#NUM!	männlich		Prednisolon	1980-02-24	männlich	männlich	128	HAART	CD4
233	Prednisolon	männlich	0.918988	0.976864	0.861111						Prednisolon				männlich	233						130	233	3.33	2.22	2.23	2.23	männlich	0	3	6	12	-0.876571	-0.0730476	2.5025	2.22667	233			#NUM!	männlich		Prednisolon	1954-05-07	männlich	männlich	130	HAART	CD4
238	Prednisolon	männlich	0.748859	0.913085	0.880688	0.858696	0.698925	0.652632		0.48913	Prednisolon	Heparin	3.48	10.19	männlich	238	1.6	1.6	1.5	1.5	1.5	776	238	1.47	1.26	0.9	2.16	männlich	0	3	6	12	0.716571	0.0597143	1.4475	1.44	238			#NUM!	männlich	EDTA	Prednisolon	1982-07-15	männlich	männlich	776	completed	none
260	Prednisolon	männlich	0.95677	0.989583	0.990306	0.978261	0.967742	0.880435	0.988889	0.902174	Prednisolon	EDTA			männlich	260	1.2	1.1	1.1	1	1.1	742	260	0.54	0.49	0.44	0.24	männlich	0	3	6	12	-0.302857	-0.0252381	0.4275	0.39	260			#NUM!	männlich	EDTA	Prednisolon	1972-08-15	männlich	männlich	742	completed	none
265	Prednisolon	männlich	0.820522	0.948685	0.801718	0.827957	0.76087	0.806122	0.777778		Prednisolon	Heparin			männlich	265						746	265	2.2	2.33	2.46	2.59	männlich	0	3	6	12	0.386286	0.0321905	2.395	2.46	265			#NUM!	männlich	EDTA	Prednisolon	1950-01-01	männlich	männlich	746	completed	none
274	Prednisolon	männlich	0.81862	0.989474	0.885318	0.703297	0.714286	0.742268	0.9	0.795699	Prednisolon	Heparin			männlich	274	1.6	1.8	1.9	1	2.6	745	274	3.48	4.33	3.73	4.71	männlich	0	3	6	12	1.00229	0.0835238	4.0625	4.25667	274			#NUM!	männlich	EDTA	Prednisolon	1971-04-11	männlich	männlich	745	HAART	CD4
275	Prednisolon	männlich	0.750316	0.952381	0.723771	0.619565		0.851064	0.716814	0.638298	Prednisolon	Heparin			männlich	275	1.4	1.3	1	0.7	1.1	865	275	1.68	4.24	1.65	1.97	männlich	0	3	6	12	-0.582857	-0.0485714	2.385	2.62	275	10590	133800	4.0249	männlich	EDTA	Prednisolon	1984-07-15	männlich	männlich	865	completed	none
276	Prednisolon	männlich	0.857143	0.857143							Prednisolon	EDTA			männlich	276						385	276	2.9	6.81	6.81	6.81	männlich	0	3	6	12	3.128	0.260667	5.8325	6.81	276			#NUM!	männlich	EDTA	Prednisolon	1981-07-15	männlich	männlich	385	HAART	Tuberculosis
293	Prednisolon	männlich	0.708867	0.992951	0.919707	0.76087	0.698925	0.622222	0.5	0.467391	Prednisolon	EDTA	6.08	1.48	männlich	293	3.5	2.4	1.3	4.7	4.7	739	293	3.82	6.56	5.67	5.67	männlich	0	3	6	12	1.17486	0.0979048	5.43	5.96667	293			#NUM!	männlich	EDTA	Prednisolon	1968-07-25	männlich	männlich	739	completed	none
304	Prednisolon	männlich	0.810952	0.916196	0.748238	0.768421					Prednisolon				männlich	304						289	304	3.69				männlich	0	3	6	12	#DIV/0!	#DIV/0!	3.69	#DIV/0!	304			#NUM!	männlich		Prednisolon	1973-07-15	männlich	männlich	289	HAART	CD4
322	Prednisolon	männlich	1.17857	1.17857							Prednisolon				männlich	322						105	322	3.72				männlich	0	3	6	12	#DIV/0!	#DIV/0!	3.72	#DIV/0!	322			#NUM!	männlich		Prednisolon	1972-02-28	männlich	männlich	105	HAART	CD4
2	Prednisolon	weiblich	0.726006	0.989418	0.877778	0.897727	0.666667	0.652174	0.610526	0.387755	Prednisolon	Heparin			weiblich	2	3.9	3.4	3.9	4.7	3.3	747	2	3.27736	2.16544	1.06287	2.07668	weiblich	0	3	6	12	-1.10685	-0.0922374	2.14559	1.76833	2	14000	15270	4.14613	weiblich	Heparin	Prednisolon	1967-02-07	weiblich	weiblich	747	completed	none
5	Prednisolon	weiblich	0.857256	0.968337	0.910582	0.802198	0.582418	0.747127	1.05263	0.9375	Prednisolon	Heparin			weiblich	5	4.7	3.9	4.4	4.3	4.2	718	5	2.45978	3.0391	3.23064	3.16057	weiblich	0	3	6	12	0.610289	0.0508574	2.97252	3.14344	5	26200	53400	4.4183	weiblich	Heparin	Prednisolon	1974-07-15	weiblich	weiblich	718	completed	none
9	Prednisolon	weiblich	0.75728	0.978495	0.924188	0.813187	0.717391	0.663044	0.642857	0.561798	Prednisolon	Heparin			weiblich	9	3.5	2.2	1.7	2.4	2.3	743	9	3.42219	1.68423	1.24507	1.22638	weiblich	0	3	6	12	-1.91149	-0.159291	1.89447	1.38523	9	5190	31500	3.71517	weiblich	Heparin	Prednisolon	1975-02-04	weiblich	weiblich	743	completed	none
10	Prednisolon	weiblich	0.767744	0.980293	0.836735	0.934783	0.849462	0.815217	0.652632	0.305085	Prednisolon	Heparin			weiblich	10	3.1	2.4	2.6	2.7	2.7	714	10	2.66534	2.53	2.38502	2.24019	weiblich	0	3	6	12	-0.422927	-0.0352439	2.45514	2.38507	10	7490	16650	3.87448	weiblich	Heparin	Prednisolon	1968-10-18	weiblich	weiblich	714	completed	none
17	Prednisolon	weiblich	0.940191	1.01613	0.927872	0.922222	0.896907	0.934783	0.925532	0.957895	Prednisolon	Heparin			weiblich	17	2.9	1.9	2.8	2.6	2.6	753	17	4.92656	4.93123	5.15081	5.15	weiblich	0	3	6	12	0.253853	0.0211544	5.03965	5.07735	17	11000	27720	4.04139	weiblich	EDTA	Prednisolon	1977-06-06	weiblich	weiblich	753	completed	none
19	Prednisolon	weiblich	0.78707	0.961488	0.864704		0.772277		0.670213	0.666667	Prednisolon	Heparin			weiblich	19	3.5	2.7	3	2.9	3	752	19	0.768534	0.520921	1.0068	1.2731	weiblich	0	3	6	12	0.631112	0.0525927	0.89234	0.933609	19	200	273.6	2.30103	weiblich	Heparin	Prednisolon	1972-10-15	weiblich	weiblich	752	completed	none
20	Prednisolon	weiblich	#DIV/0!								Prednisolon				weiblich	20						31	20	4.32				weiblich	0	3	6	12	#DIV/0!	#DIV/0!	4.32	#DIV/0!	20			#NUM!	weiblich		Prednisolon	1976-06-11	weiblich	weiblich	31	lost	none
21	Prednisolon	weiblich	0.834462	0.956989	0.722222	0.824176					Prednisolon				weiblich	21	2.9	1.9	2.8	2.3	2.3	392	21	5.23958	4.9359	4.62288	2.62	weiblich	0	3	6	12	-2.66079	-0.221732	4.35459	4.05959	21			#NUM!	weiblich		Prednisolon	1979-07-15	weiblich	weiblich	392	HAART (protocol violation: CDC-B/<350)	CD4
27	Prednisolon	weiblich	0.952118	0.989638	0.928679	1.03448	0.85567				Prednisolon	Heparin			weiblich	27	2.1	2.1	1.4	2.1	2.8	511	27	4.50028	4.68	4.86	5.04257	weiblich	0	3	6	12	0.537278	0.0447732	4.77071	4.86086	27	27800	115800	4.44404	weiblich	Heparin	Prednisolon	1974-07-15	weiblich	weiblich	511	HAART	AIDS
29	Prednisolon	weiblich	0.805142	1.00794	0.898465	0.91954	0.846939	0.711111	0.688172	0.56383	Prednisolon	Heparin			weiblich	29	2	2.1	1.8	1.4	1.4	746	29	3.78852	2.43655	2.05619	2.5081	weiblich	0	3	6	12	-1.05145	-0.0876204	2.69734	2.33362	29	235	166.5	2.37107	weiblich	Heparin	Prednisolon	1976-03-03	weiblich	weiblich	746	completed	none
31	Prednisolon	weiblich	0.915516		0.876984		1	0.869565			Prednisolon	Heparin			weiblich	31	3.2	2.9	3.6	1.6	2.3	486	31	4.50028	6.29285	4.64715	6.16481	weiblich	0	3	6	12	1.11428	0.0928568	5.40127	5.7016	31	290000	699000	5.4624	weiblich	Heparin	Prednisolon	1983-07-15	weiblich	weiblich	486	HAART	CD4
32	Prednisolon	weiblich	0.827013	0.983871	0.818526	0.903614	0.602041				Prednisolon	Heparin			weiblich	32	2.9	2.7	2.5	2.3	2.3	380	32	9.05933	11.2399	6.65209	17.4755	weiblich	0	3	6	12	7.63388	0.636157	11.1067	11.7892	32	9420	242400	3.97405	weiblich	Heparin	Prednisolon	1963-07-15	weiblich	weiblich	380	lost	none
35	Prednisolon	weiblich	0.829427	0.989247	0.857685	0.927711	0.771429	0.8	0.736842	0.723077	Prednisolon	Heparin			weiblich	35	1.8	2	2	1.5	1.7	774	35	4.0427	4.58786	3.60781	1.84372	weiblich	0	3	6	12	-2.49843	-0.208202	3.52052	3.34646	35	15100	18990	4.17898	weiblich	Heparin	Prednisolon	1962-06-02	weiblich	weiblich	774	completed	none
38	Prednisolon	weiblich	0.769457	1	0.840963	0.833333		0.630435	0.542553		Prednisolon	Heparin			weiblich	38	2.4	2.4	2.3	2.3	2.2	569	38	4.50028	3.93915	4.49651	4.95595	weiblich	0	3	6	12	0.66065	0.0550542	4.47297	4.46387	38	30200	156000	4.48001	weiblich	Heparin	Prednisolon	1963-09-15	weiblich	weiblich	569	HAART	CD4
39	Prednisolon	weiblich	0.920925	0.971984	0.839128	1.16867	0.918367	0.880435	0.89011	0.777778	Prednisolon	Heparin			weiblich	39	1.7	1.5	1.3	0.9	1.6	735	39	5.99911	6.76736	1.6683	4.44379	weiblich	0	3	6	12	-2.35811	-0.196509	4.71964	4.29315	39	5190	3090	3.71517	weiblich	Heparin	Prednisolon	1978-01-21	weiblich	weiblich	735	completed	none
41	Prednisolon	weiblich	0.845003	0.980698	0.925917	0.891566	0.77551	0.75	0.78022	0.811111	Prednisolon	Heparin			weiblich	41	2.8	2.5	4.1	2.2	2.3	735	41	8.6	7.22	5.05	11.47	weiblich	0	3	6	12	3.01943	0.251619	8.085	7.91333	41	78600	101400	4.89542	weiblich	Heparin	Prednisolon	1984-06-10	weiblich	weiblich	735	completed	none
43	Prednisolon	weiblich	0.932291	1.10394	0.946939	0.966667	1.02222	0.902174	0.847826	0.736264	Prednisolon	Heparin			weiblich	43	2.5	2.2	2.2	1.9	2.1	737	43	2.56083	1.48754	2.00347	1.74739	weiblich	0	3	6	12	-0.532394	-0.0443661	1.94981	1.74613	43	0	60	#NUM!	weiblich	Heparin	Prednisolon	1976-06-15	weiblich	weiblich	737	completed	none
45	Prednisolon	weiblich	0.749413	0.937578	0.818822	0.67033	0.673913	0.729167		0.666667	Prednisolon	Heparin			weiblich	45	2.6	1.9	1.9	1.6	2	786	45	7.72014	6.79749	6.48115	5.63005	weiblich	0	3	6	12	-1.97506	-0.164589	6.65721	6.3029	45	6060	111900	3.78247	weiblich	Heparin	Prednisolon	1968-09-12	weiblich	weiblich	786	completed	none
46	Prednisolon	weiblich	0.701343	0.890113	0.978881	0.876405	0.692308	0.576087	0.489362	0.40625	Prednisolon	Heparin			weiblich	46	2.1	2.1	2.1	2.1	2.3	771	46	10.4504	7.16655	8.52604	5.74303	weiblich	0	3	6	12	-3.93593	-0.327994	7.97151	7.14521	46	5850	90900	3.76716	weiblich	Heparin	Prednisolon	1962-01-01	weiblich	weiblich	771	completed	none
50	Prednisolon	weiblich	0.976865	1	0.983545		1	0.923913			Prednisolon	Heparin			weiblich	50	2	1.6	1.9	1.8	1.8	466	50	2.80539	3.16066	3.41792	3.42	weiblich	0	3	6	12	0.580366	0.0483639	3.20099	3.33286	50	244000	270600	5.38739	weiblich	EDTA	Prednisolon	1987-01-09	weiblich	weiblich	466	lost	none
51	Prednisolon	weiblich	0.841732	0.980372	0.852485	0.879121	0.616279	0.747368	0.849462	0.967033	Prednisolon	Heparin			weiblich	51	1.5	1.8	2	2	2	739	51	1.8453	4.31575	3.63411	2.68887	weiblich	0	3	6	12	0.225094	0.0187579	3.12101	3.54624	51	10800	11490	4.03342	weiblich	Heparin	Prednisolon	1979-07-01	weiblich	weiblich	739	completed	none
56	Prednisolon	weiblich	#DIV/0!								Prednisolon				weiblich	56						0	56	5.9				weiblich	0	3	6	12	#DIV/0!	#DIV/0!	5.9	#DIV/0!	56			#NUM!	weiblich		Prednisolon	1965-12-24	weiblich	weiblich	0	lost	none
58	Prednisolon	weiblich	0.86299	0.994355	0.986049	0.795699	0.885057	0.869565	0.795918	0.714286	Prednisolon	Heparin			weiblich	58	2.9	2.4	2	1.6	1.7	737	58	5.7468	4.82	3.88266	4.63208	weiblich	0	3	6	12	-1.04185	-0.0868206	4.77039	4.44492	58	91400	128400	4.96095	weiblich	Heparin	Prednisolon	1975-11-10	weiblich	weiblich	737	completed	none
62	Prednisolon	weiblich	0.955882	0.955882							Prednisolon				weiblich	62	0.6	1	1.3	1.3	1.3	171	62	1.88	2.23	2.23	2.23	weiblich	0	3	6	12	0.28	0.0233333	2.1425	2.23	62			#NUM!	weiblich		Prednisolon	1980-07-15	weiblich	weiblich	171	lost	none
65	Prednisolon	weiblich	0.906783	1.02259	0.822571		0.955556	1.02299	0.870968	0.746032	Prednisolon	Heparin			weiblich	65	2.8	2.8	2.5	2.3	2.2	658	65	5.07139	3.45777	6.42569	2.91749	weiblich	0	3	6	12	-1.50742	-0.125619	4.46809	4.26698	65	282000	210300	5.45025	weiblich	Heparin	Prednisolon	1978-01-10	weiblich	weiblich	658	completed	none
67	Prednisolon	weiblich	#DIV/0!								Prednisolon				weiblich	67						0	67					weiblich	0	3	6	12	#DIV/0!	#DIV/0!	#DIV/0!	#DIV/0!	67			#NUM!	weiblich		Prednisolon	1975-04-15	weiblich	weiblich	0	lost	none
70	Prednisolon	weiblich	0.852882	0.984097	0.805318	0.769231					Prednisolon				weiblich	70	2.8	2.7	2.6	2.5	2.5	283	70	5.70266	6.15	6.59696	6.6	weiblich	0	3	6	12	0.871808	0.0726507	6.2624	6.44899	70			#NUM!	weiblich		Prednisolon	1983-12-15	weiblich	weiblich	283	lost	none
72	Prednisolon	weiblich	0.701883	1.00534	0.961447	0.78022	0.643678	0.388889	0.456522	0.677083	Prednisolon	Heparin			weiblich	72	2.7	2.8	2.8	2.9	2.6	737	72	1.91722	4.3	2.38275	2.10711	weiblich	0	3	6	12	-0.56844	-0.04737	2.67677	2.92995	72	5550	9450	3.74429	weiblich	Heparin	Prednisolon	1977-12-18	weiblich	weiblich	737	completed	none
75	Prednisolon	weiblich	0.733081	0.959301	0.868464		0.8	0.73913	0.625	0.406593	Prednisolon	Heparin			weiblich	75	3.4	2.7	2	3.5	2.1	732	75	7.56387	5.30191	7.68633	2.84546	weiblich	0	3	6	12	-4.0637	-0.338642	5.84939	5.2779	75	257000	65700	5.40993	weiblich	Heparin	Prednisolon	1984-10-15	weiblich	weiblich	732	completed	none
76	Prednisolon	weiblich	0.949556	1	0.993877	0.978261		0.826087			Prednisolon				weiblich	76	4.4	3.7	2.9	3.2	3.2	754	76	3.27704	4.12846	5.15751	5.16	weiblich	0	3	6	12	1.85975	0.15498	4.43075	4.81532	76			#NUM!	weiblich		Prednisolon	1956-07-15	weiblich	weiblich	754	HAART	Tuberculosis
77	Prednisolon	weiblich	0.891119	0.891397	0.872671	0.835165	0.833333	0.860215	1	0.945055	Prednisolon				weiblich	77	3.3	3	2.7	3.3	4.4	729	77	4.67	3.67	4.71	5.61	weiblich	0	3	6	12	1.31429	0.109524	4.665	4.66333	77			#NUM!	weiblich		Prednisolon	1970-11-21	weiblich	weiblich	729	completed	none
79	Prednisolon	weiblich	0.779862	0.986559	0.851463	0.868132	0.752809	0.630435	0.635593	0.734043	Prednisolon	Heparin			weiblich	79	3.1	2.8	2.4	2.4	2.4	765	79	4.88	2.18	2.18	2.18	weiblich	0	3	6	12	-2.16	-0.18	2.855	2.18	79	3510	4650	3.54531	weiblich	EDTA	Prednisolon	1965-01-01	weiblich	weiblich	765	completed	none
81	Prednisolon	weiblich	1.03288	1.02151	1.03184	1.03297	1.06818	1.02174	1.04348	1.01042	Prednisolon	Heparin			weiblich	81	2.1	2.3	2.4	1.4	1.4	740	81	5.58016	2.70739	3.44855	3.45	weiblich	0	3	6	12	-1.44968	-0.120807	3.79652	3.20198	81			#NUM!	weiblich	EDTA	Prednisolon	1966-12-26	weiblich	weiblich	740	completed	none
83	Prednisolon	weiblich	0.747688	0.97076	0.84597	0.791209	0.707317	0.346535	0.626374	0.945652	Prednisolon	Heparin			weiblich	83	1.6	1.7	1.8	1.7	1.5	738	83	3.28	2.23	2.38	2.53	weiblich	0	3	6	12	-0.514286	-0.0428571	2.605	2.38	83	120000	51600	5.07918	weiblich	Heparin	Prednisolon	1978-07-15	weiblich	weiblich	738	completed	none
85	Prednisolon	weiblich	0.758826	0.853202	0.759259	0.88	0.565217	0.453608	1.04167		Prednisolon	Heparin			weiblich	85	2	1.7	1.4	1.4	1.4	594	85	4.16373	4.78325	4.37984	4.32221	weiblich	0	3	6	12	-0.0246983	-0.0020582	4.41226	4.4951	85	135000	372000	5.13033	weiblich	Heparin	Prednisolon	1973-09-06	weiblich	weiblich	594	lost	none
88	Prednisolon	weiblich	0.983774	0.952877	0.951402	1.05319	0.977778	0.907216	1.06593	0.978022	Prednisolon	Heparin			weiblich	88	2.5	2.6	2.6	1.8	1.7	756	88	4.49598	3.84669	3.25254	4.95537	weiblich	0	3	6	12	0.553028	0.0460857	4.13765	4.0182	88	3320	121800	3.52114	weiblich	Heparin	Prednisolon	1960-07-15	weiblich	weiblich	756	completed	none
91	Prednisolon	weiblich	0.907486	0.966943	0.785714	0.989247	0.826087	0.769231	1.10769		Prednisolon	Heparin			weiblich	91	2.9	3.2	3.5	3.5	3.5	611	91	1.07805	1.44557	1.45	1.45	weiblich	0	3	6	12	0.299074	0.0249229	1.35591	1.44852	91			#NUM!	weiblich	EDTA	Prednisolon	1980-07-18	weiblich	weiblich	611	lost	none
93	Prednisolon	weiblich	0.883255	0.941703	0.826087	0.885714	0.907216	0.855556			Prednisolon	Heparin			weiblich	93	2.7	2.2	1.7	1.9	1.7	483	93	3.79634	2.68697	5.19386	3.76753	weiblich	0	3	6	12	0.510433	0.042536	3.86118	3.88279	93	5570	52200	3.74586	weiblich	Heparin	Prednisolon	1969-06-25	weiblich	weiblich	483	lost	none
95	Prednisolon	weiblich	0.87401	0.955556	0.97177	1.02198	0.873684	0.789474	0.758242	0.747368	Prednisolon	Heparin			weiblich	95	2.7	2.9	3.1	2.2	1.5	781	95	6.96596	7.83041	4.66799	4.78325	weiblich	0	3	6	12	-2.80409	-0.233674	6.0619	5.76055	95	16300	48900	4.21219	weiblich	Heparin	Prednisolon	1972-08-28	weiblich	weiblich	781	completed	none
100	Prednisolon	weiblich	0.729785	0.959386	0.887073	0.818182	0.677778	0.541667	0.494624		Prednisolon	Heparin			weiblich	100	3.3	3.1	2.8	2.2	2.2	738	100	2.79	3.64	2.79	2.79	weiblich	0	3	6	12	-0.291429	-0.0242857	3.0025	3.07333	100	72100	15870	4.85794	weiblich	EDTA	Prednisolon	1983-04-12	weiblich	weiblich	738	completed	none
101	Prednisolon	weiblich	0.657212	0.866148	0.448276						Prednisolon				weiblich	101						159	101	5.07	5.75	5.75	5.75	weiblich	0	3	6	12	0.544	0.0453333	5.58	5.75	101			#NUM!	weiblich		Prednisolon	1974-07-15	weiblich	weiblich	159	HAART	CD4
105	Prednisolon	weiblich	0.834556	0.940731	0.993609	1	0.857143	0.76087	0.637363	0.652174	Prednisolon	Heparin			weiblich	105	2	1.8	1.6	1.4	1.5	735	105	1.39436	1.26886	1.42689	1.92886	weiblich	0	3	6	12	0.596519	0.0497099	1.50474	1.54154	105	0	13800	#NUM!	weiblich	Heparin	Prednisolon	1972-01-01	weiblich	weiblich	735	completed	none
107	Prednisolon	weiblich	0.954742	0.914522	1.01149	1	0.835165	0.978261	0.989011		Prednisolon	Heparin			weiblich	107	1.6	1.7	1.8	1.3	1.9	550	107	2.90491	2.42618	1.42224	2.52378	weiblich	0	3	6	12	-0.397325	-0.0331104	2.31928	2.12407	107	84700	58200	4.92788	weiblich	Heparin	Prednisolon	1980-08-24	weiblich	weiblich	550	lost	none
109	Prednisolon	weiblich	0.808527	0.96983	0.899943	0.863636	0.892473	0.701031	0.615385	0.717391	Prednisolon	Heparin			weiblich	109	2.4	2.2	2	2	2	765	109	1.84	2.26	2.26	2.26	weiblich	0	3	6	12	0.336	0.028	2.155	2.26	109			#NUM!	weiblich	EDTA	Prednisolon	1982-07-15	weiblich	weiblich	765	completed	none
113	Prednisolon	weiblich	0.957926	0.982456	0.903226	0.988095					Prednisolon	Heparin			weiblich	113	2.8	2.6	2.4	2.1	2.1	273	113	2.09	1.55	1.34	1.34	weiblich	0	3	6	12	-0.672	-0.056	1.58	1.41	113			#NUM!	weiblich	EDTA	Prednisolon	1952-07-15	weiblich	weiblich	273	lost	none
115	Prednisolon	weiblich	0.821365	0.932841	0.799452	0.816327	0.736842				Prednisolon	Heparin			weiblich	115	2.6	2.3	2	2	1.9	385	115	8.72	4.61	4.89	5.16	weiblich	0	3	6	12	-2.69029	-0.22419	5.845	4.88667	115	5700	244500	3.75587	weiblich	Heparin	Prednisolon	1979-07-15	weiblich	weiblich	385	HAART (protocol violation: CDC-B/<350)	CD4
116	Prednisolon	weiblich	0.957958	0.940127	0.752676	1.02174		1.03261	1.05495	0.945652	Prednisolon				weiblich	116						746	116	4.58	3.24	3.78	3.78	weiblich	0	3	6	12	-0.454857	-0.0379048	3.845	3.6	116			#NUM!	weiblich		Prednisolon	1984-07-15	weiblich	weiblich	746	completed	none
121	Prednisolon	weiblich	0.838235	0.838235							Prednisolon				weiblich	121						68	121	3.62				weiblich	0	3	6	12	#DIV/0!	#DIV/0!	3.62	#DIV/0!	121			#NUM!	weiblich		Prednisolon	1984-12-28	weiblich	weiblich	68	pregnancy	Pregnancy
123	Prednisolon	weiblich	0.861059	0.994845	0.727273						Prednisolon				weiblich	123	1.8	1.6	1.3	1.3	1.3	139	123	3.04	2.56	2.56	2.56	weiblich	0	3	6	12	-0.384	-0.032	2.68	2.56	123			#NUM!	weiblich		Prednisolon	1974-06-15	weiblich	weiblich	139	HAART (protocol violation: CDC-B/>350 !!!)	CD4
125	Prednisolon	weiblich	0.743185	1.02785	0.858297	0.717391	0.55914	0.53125	0.680412	0.827957	Prednisolon	Heparin			weiblich	125	2.7	2.4	2	2	2	738	125	3.45	2.24	2.24	2.24	weiblich	0	3	6	12	-0.968	-0.0806667	2.5425	2.24	125			#NUM!	weiblich	EDTA	Prednisolon	1986-12-14	weiblich	weiblich	738	completed	none
127	Prednisolon	weiblich	0.862299	0.885906	0.747984	0.681319		1	0.858586	1	Prednisolon	Heparin			weiblich	127	3.2	2.2	1.1	1.5	1.8	763	127	3.94	5.53	4.06	2.59	weiblich	0	3	6	12	-1.92	-0.16	4.03	4.06	127	30300	12600	4.48144	weiblich	Heparin	Prednisolon	1962-06-15	weiblich	weiblich	763	completed	none
128	Prednisolon	weiblich	0.759261	0.961146	0.93972	0.860215	0.782609	0.642105	0.569893	0.55914	Prednisolon	Heparin			weiblich	128	1.8	1.6	1.4	1.4	1.4	745	128	2.86	1.56	1.56	1.56	weiblich	0	3	6	12	-1.04	-0.0866667	1.885	1.56	128			#NUM!	weiblich	EDTA	Prednisolon	1979-07-15	weiblich	weiblich	745	completed	none
135	Prednisolon	weiblich	0.724999	0.690909	0.944129	0.797753	0.783505	0.73913	0.630435	0.48913	Prednisolon	Heparin			weiblich	135	2.8	2.5	2.2	2.5	2.5	778	135	2.67	2.64	7.09	7.09	weiblich	0	3	6	12	5.06171	0.42181	4.8725	5.60667	135			#NUM!	weiblich	Heparin	Prednisolon	1975-03-01	weiblich	weiblich	778	completed	none
138	Prednisolon	weiblich	0.737862	0.931695	0.920984	1.01124	0.913979	0.577778	0.461539	0.347826	Prednisolon	Heparin			weiblich	138	2.7	2.5	2.2	2.1	2.3	744	138	3.8	2.55	2.84	4.33	weiblich	0	3	6	12	0.864	0.072	3.38	3.24	138	2460	8220	3.39094	weiblich	Heparin	Prednisolon	1970-01-01	weiblich	weiblich	744	completed	none
140	Prednisolon	weiblich	0.887436	1.01905	0.81935	0.915663	0.858696	0.955556	0.934066	0.709677	Prednisolon	Heparin			weiblich	140	2.4	2.5	2.6	3	3.1	734	140	5.48911	4.90348	3.70434	4.88024	weiblich	0	3	6	12	-0.629452	-0.0524543	4.74429	4.49602	140	13800	27330	4.13988	weiblich	Heparin	Prednisolon	1967-03-04	weiblich	weiblich	734	completed	none
143	Prednisolon	weiblich	0.855642	1.03265	1.0683	1.04348	0.969072	0.890411	0.543478	0.442105	Prednisolon	Heparin			weiblich	143	2.2	2.1	2	3.8	3.8	736	143	3.07	3.08	7.18	7.18	weiblich	0	3	6	12	4.69371	0.391143	5.1275	5.81333	143			#NUM!	weiblich	EDTA	Prednisolon	1961-07-15	weiblich	weiblich	736	completed	none
144	Prednisolon	weiblich	0.789531	1.05036	1.0051	0.891304	0.808511	0.633333	0.529412	0.608696	Prednisolon	Heparin			weiblich	144	1.9	2.1	2.2	2.3	2.3	724	144	1.88	2.98	4.23	4.23	weiblich	0	3	6	12	2.30857	0.192381	3.33	3.81333	144			#NUM!	weiblich	EDTA	Prednisolon	1974-04-06	weiblich	weiblich	724	completed	none
148	Prednisolon	weiblich	0.80739	1.07655	0.815657	0.866667	0.672566	0.633333	0.76087	0.826087	Prednisolon	Heparin			weiblich	148	2.7	2.7	2.7	2.6	2.1	756	148	0.92	0.94	0.96	1.18	weiblich	0	3	6	12	0.265143	0.0220952	1	1.02667	148	6020	29280	3.7796	weiblich	Heparin	Prednisolon	1964-12-17	weiblich	weiblich	756	completed	none
150	Prednisolon	weiblich	0.864108	0.864108							Prednisolon				weiblich	150	11.4	8.5	5.5	5.5	5.5	104	150	4.13	2.45	2.45	2.45	weiblich	0	3	6	12	-1.344	-0.112	2.87	2.45	150			#NUM!	weiblich		Prednisolon	1980-07-15	weiblich	weiblich	104	pregnancy	Pregnancy
151	Prednisolon	weiblich	0.895087	0.978927	0.913981	0.967391	0.877551	0.846154	0.786517		Prednisolon	Heparin			weiblich	151	4.5	4.3	4	4.8	3.6	594	151	3.72293	3.63462	3.62532	4.12264	weiblich	0	3	6	12	0.430258	0.0358549	3.77638	3.7942	151	18600	133800	4.26951	weiblich	Heparin	Prednisolon	1968-05-05	weiblich	weiblich	594	HAART	Tuberculosis
152	Prednisolon	weiblich	0.714231	0.988102	0.871511	0.752688	0.586956	0.455556	0.688889	0.655914	Prednisolon	Heparin			weiblich	152	1.8	1.7	1.5	2.2	2.1	736	152	3.24885	2.73294	2.70505	2.50984	weiblich	0	3	6	12	-0.645387	-0.0537823	2.79917	2.64928	152	111000	101100	5.04532	weiblich	Heparin	Prednisolon	1978-07-15	weiblich	weiblich	736	completed	none
154	Prednisolon	weiblich	0.880063	1	0.792698	0.923913	0.935484	0.826087	0.802198		Prednisolon	Heparin			weiblich	154	3.3	4.1	4.9	4.9	4.9	642	154	8.16	7.98	7.98	7.98	weiblich	0	3	6	12	-0.144	-0.012	8.025	7.98	154	80500	233100	4.9058	weiblich	Heparin	Prednisolon	1964-10-08	weiblich	weiblich	642	HAART (protocol violation: CDC-B/<350)	CD4
159	Prednisolon	weiblich	0.947393	0.947393							Prednisolon				weiblich	159	1.7	2.2	2.7	2.7	2.7	126	159	1.92	3.7	3.7	3.7	weiblich	0	3	6	12	1.424	0.118667	3.255	3.7	159			#NUM!	weiblich		Prednisolon	1978-12-30	weiblich	weiblich	126	pregnancy	Pregnancy
160	Prednisolon	weiblich	0.926095	0.95219	0.9						Prednisolon				weiblich	160	2.3	2.6	2.9	2.9	2.9	125	160	1.21	1.32	1.32	1.32	weiblich	0	3	6	12	0.088	0.00733333	1.2925	1.32	160			#NUM!	weiblich		Prednisolon	1987-05-14	weiblich	weiblich	125	lost	none
162	Prednisolon	weiblich	0.835966	1.00862	0.926862	0.945652	0.851064	0.76087	0.76087	0.597826	Prednisolon	Heparin			weiblich	162	2.2	2.1	1.9	2.2	2.2	744	162	3.22	4.7	5.51	5.51	weiblich	0	3	6	12	2.10971	0.17581	4.735	5.24	162			#NUM!	weiblich	EDTA	Prednisolon	1964-12-11	weiblich	weiblich	744	completed	none
163	Prednisolon	weiblich	0.890302	1.02785	0.966121	0.847826	0.957447	0.824176	0.847826	0.76087	Prednisolon	Heparin			weiblich	163	4.8	5	5.1	3.1	3.1	644	163	3.76941	3.51842	1.45478	3.01181	weiblich	0	3	6	12	-0.957723	-0.0798103	2.9386	2.66167	163	368000	260700	5.56585	weiblich	Heparin	Prednisolon	1966-07-15	weiblich	weiblich	644	lost	none
164	Prednisolon	weiblich	1.00983	1.09712	1.02216	1	0.946809	1.03333	1	0.969388	Prednisolon	Heparin			weiblich	164	4.1	4	3.9	3.9	2.2	757	164	2.57491	4.83377	2.65392	1.52	weiblich	0	3	6	12	-1.85049	-0.154207	2.89565	3.00256	164	10400	36300	4.01703	weiblich	Heparin	Prednisolon	1973-07-15	weiblich	weiblich	757	completed	none
171	Prednisolon	weiblich	0.72796	1.00399	0.897113	0.782609	0.691489	0.625	0.606383	0.48913	Prednisolon	Heparin	6.29	21.06	weiblich	171	2.5	2.5	2.5	1.9	2.4	744	171	1.62675	1.45943	0.906331	2.39364	weiblich	0	3	6	12	0.763841	0.0636534	1.59654	1.58647	171	3880	2388	3.58883	weiblich	Heparin	Prednisolon	1977-06-16	weiblich	weiblich	744	completed	none
172	Prednisolon	weiblich	0.810697	1.00529	0.913798	0.902174	0.83871	0.711111	0.626374	0.677419	Prednisolon	Heparin			weiblich	172	2.5	3.2	3.8	3.8	3.8	748	172	3.52	3.77	3.77	3.77	weiblich	0	3	6	12	0.2	0.0166667	3.7075	3.77	172	13700	32700	4.13672	weiblich	EDTA	Prednisolon	1975-12-25	weiblich	weiblich	748	completed	none
175	Prednisolon	weiblich	0.921387	1.00483	0.953488	0.891304	0.924731	1	0.753968		Prednisolon	Heparin			weiblich	175	4.5	3.9	3.4	2.9	2.9	591	175	3.54	4.22	4.9	4.9	weiblich	0	3	6	12	1.32114	0.110095	4.39	4.67333	175			#NUM!	weiblich	EDTA	Prednisolon	1978-07-15	weiblich	weiblich	591	lost	none
178	Prednisolon	weiblich	0.766787	0.965086	0.979592	0.901099	0.842105	0.641304	0.543478	0.494845	Prednisolon	Heparin			weiblich	178	4.1	3.9	3.7	3.5	3.1	754	178	3.29	4.77	6.24	4.42	weiblich	0	3	6	12	0.992	0.0826667	4.68	5.14333	178	7100	80700	3.85126	weiblich	Heparin	Prednisolon	1982-03-15	weiblich	weiblich	754	completed	none
179	Prednisolon	weiblich	1.11259		1.11259						Prednisolon				weiblich	179						193	179	3.21				weiblich	0	3	6	12	#DIV/0!	#DIV/0!	3.21	#DIV/0!	179	39300	1653	4.59439	weiblich		Prednisolon	1968-11-15	weiblich	weiblich	193	AE	other
181	Prednisolon	weiblich	0.711226	0.983871	0.895425	0.731183		0.597826		0.347826	Prednisolon	Heparin			weiblich	181						771	181	1.94	2.16	2.37	3.04	weiblich	0	3	6	12	1.10514	0.0920952	2.3775	2.52333	181			#NUM!	weiblich	Heparin	Prednisolon	1973-01-01	weiblich	weiblich	771	completed	none
182	Prednisolon	weiblich	0.927911	1.02785	0.828431	0.858696		0.989796		0.934783	Prednisolon	Heparin			weiblich	182	3.5	3.9	4.3	4.7	5.1	810	182	3.3	2.9	2.5	2.1	weiblich	0	3	6	12	-1.18857	-0.0990476	2.7	2.5	182	33550	291600	4.52569	weiblich	EDTA	Prednisolon	1970-01-01	weiblich	weiblich	810	completed	none
186	Prednisolon	weiblich	0.662982	1	0.837052	0.777778	0.586956	0.358696	0.421053	0.659341	Prednisolon	Heparin			weiblich	186						737	186	3.3	5.79	4.21	2.62	weiblich	0	3	6	12	-1.44914	-0.120762	3.98	4.20667	186			#NUM!	weiblich	Heparin	Prednisolon	1977-12-10	weiblich	weiblich	737	completed	none
187	Prednisolon	weiblich	0.796133	0.9	0.873892	0.835165	1.1017	0.708333	0.615385	0.538462	Prednisolon	Heparin	10.34	3.76	weiblich	187	6.4	5.7	5	2	2	721	187	2.1	2.36	1.22	1.22	weiblich	0	3	6	12	-1.09486	-0.0912381	1.725	1.6	187	132000	126600	5.12057	weiblich	EDTA	Prednisolon	1979-09-19	weiblich	weiblich	721	completed	none
191	Prednisolon	weiblich	0.680125	0.961174	0.873918	0.655914		0.619565	0.526882	0.443299	Prednisolon	Heparin	9.87	9.01	weiblich	191	3	3.2	3.5	2.1	3.2	715	191	1.59421	1.93351	1.69182	1.45943	weiblich	0	3	6	12	-0.243813	-0.0203178	1.66974	1.69492	191	1836	2979	3.26387	weiblich	EDTA	Prednisolon	1979-04-01	weiblich	weiblich	715	completed	none
192	Prednisolon	weiblich	0.786936	1	1.01111	0.895833	0.833333	0.681319	0.576087	0.51087	Prednisolon	Heparin			weiblich	192	2.6	3.4	4.1	4.2	3.8	746	192	2.28	1.99	1.72	1.09	weiblich	0	3	6	12	-1.18857	-0.0990476	1.77	1.6	192			#NUM!	weiblich	EDTA	Prednisolon	1974-02-02	weiblich	weiblich	746	completed	none
193	Prednisolon	weiblich	0.868787	1.00179	0.818182	0.882979	0.663158		0.958763	0.88785	Prednisolon	Heparin	18.69	20.01	weiblich	193	4.1	4.2	4.4	4.6	3	770	193	7.55741	3.48124	2.20308	3.23491	weiblich	0	3	6	12	-3.66038	-0.305032	4.11916	2.97308	193	145800	60000	5.16376	weiblich	EDTA	Prednisolon	1988-04-24	weiblich	weiblich	770	completed	none
194	Prednisolon	weiblich	0.90599	1.10417	1.11765	0.90625	0.777778	0.769231	0.76087		Prednisolon	Heparin	10.24	6.38	weiblich	194	2.4	2.5	2.6	2.7	2.7	750	194	3.56	7.8	2.11	2.11	weiblich	0	3	6	12	-3.11086	-0.259238	3.895	4.00667	194			#NUM!	weiblich	EDTA	Prednisolon	1977-04-12	weiblich	weiblich	750	completed	none
198	Prednisolon	weiblich	0.982122	0.996599	1.3871	1	0.935484	0.880435	0.851064	0.824176	Prednisolon	Heparin			weiblich	198	2.6	3.2	3.8	5.5	3.8	772	198	4.62461	6.56741	0.77	7.19023	weiblich	0	3	6	12	1.53229	0.127691	4.78806	4.84255	198			#NUM!	weiblich	EDTA	Prednisolon	1972-02-02	weiblich	weiblich	772	completed	none
200	Prednisolon	weiblich	0.757833	0.988424	0.896975	0.795699	0.786517	0.652174	0.580645	0.604396	Prednisolon	Heparin			weiblich	200	1.9	2	2.1	2.1	2.2	749	200	1.6	3.23	2.95	4.11	weiblich	0	3	6	12	2.17714	0.181429	2.9725	3.43	200	135600	234900	5.13226	weiblich	EDTA	Prednisolon	1980-11-07	weiblich	weiblich	749	completed	none
202	Prednisolon	weiblich	0.945661	1.00952	0.881797						Prednisolon	Heparin	7.47	3.02	weiblich	202	3.1	3.9	4.6	4.6	4.6	199	202	1.68	4.78	4.78	4.78	weiblich	0	3	6	12	2.48	0.206667	4.005	4.78	202			#NUM!	weiblich	EDTA	Prednisolon	1985-04-27	weiblich	weiblich	199	lost	none
203	Prednisolon	weiblich	0.807529	0.859498	0.992908	0.53125	0.986842	0.806452	0.769231	0.706522	Prednisolon	Heparin			weiblich	203	2.9	3	3.2	3.3	3.5	736	203	2.19				weiblich	0	3	6	12	#DIV/0!	#DIV/0!	2.19	#DIV/0!	203	13260	9600	4.12254	weiblich	EDTA	Prednisolon	1973-10-01	weiblich	weiblich	736	completed	none
207	Prednisolon	weiblich	0.914286	0.914286							Prednisolon				weiblich	207						203	207	9.75	5.3	6.54	6.54	weiblich	0	3	6	12	-2.14286	-0.178571	7.0325	6.12667	207			#NUM!	weiblich		Prednisolon	1955-07-15	weiblich	weiblich	203	lost	none
209	Prednisolon	weiblich	0.761974	0.91682	0.901709	0.467391					Prednisolon	Heparin	28.41	16.14	weiblich	209	2.2	2.2	2.1	2.4	2.4	372	209	3.05				weiblich	0	3	6	12	#DIV/0!	#DIV/0!	3.05	#DIV/0!	209	651000	2247000	5.81358	weiblich	EDTA	Prednisolon	1945-07-15	weiblich	weiblich	372	HAART	CD4
210	Prednisolon	weiblich	0.951685		0.884341		0.948454	0.947368	0.978261	1	Prednisolon	Heparin	21.26	4.25	weiblich	210	2	1.9	1.7	1.6	1.6	778	210	1.95	2.61	3.27	2.27	weiblich	0	3	6	12	0.253714	0.0211429	2.525	2.71667	210	60900	24990	4.78462	weiblich	EDTA	Prednisolon	1982-07-14	weiblich	weiblich	778	completed	none
216	Prednisolon	weiblich	1	1							Prednisolon				weiblich	216						35	216	3.32				weiblich	0	3	6	12	#DIV/0!	#DIV/0!	3.32	#DIV/0!	216			#NUM!	weiblich		Prednisolon	1978-06-15	weiblich	weiblich	35	lost	none
217	Prednisolon	weiblich	0.671881	0.945848	0.919992	0.774193	0.677083	0.56383	0.5	0.322222	Prednisolon	Heparin	13.95	11.62	weiblich	217	1.1	1.3	1.4	1.7	1.9	757	217	2.38	3.37	2.59	2.59	weiblich	0	3	6	12	-0.0994286	-0.00828571	2.7325	2.85	217			#NUM!	weiblich	EDTA	Prednisolon	1989-09-21	weiblich	weiblich	757	completed	none
218	Prednisolon	weiblich	0.918979	1.05238	0.947917	0.958333	0.924731	0.880435	0.778947	0.89011	Prednisolon	Heparin			weiblich	218	2.6	2.2	1.8	1.9	2	753	218	4.87	5.37	4.49	3.61	weiblich	0	3	6	12	-1.51086	-0.125905	4.585	4.49	218	4560	12150	3.65896	weiblich	EDTA	Prednisolon	1973-03-15	weiblich	weiblich	753	completed	none
219	Prednisolon	weiblich	0.914534	1.01961	0.959115	0.947917	0.892473	0.869565	0.824176	0.888889	Prednisolon	Heparin			weiblich	219	1.7	1.9	2.1	1.8	1.4	745	219	6.85	5.82	4.11	2.39	weiblich	0	3	6	12	-4.54743	-0.378952	4.7925	4.10667	219			#NUM!	weiblich	EDTA	Prednisolon	1972-12-25	weiblich	weiblich	745	completed	none
224	Prednisolon	weiblich	0.919926	0.991246	0.995724	0.967033	0.902174	0.793814	0.869565		Prednisolon	Heparin	3.56	3.56	weiblich	224	2.7	2.9	3.2	3.5	3.8	563	224	2.42	2.32	2.22	2.12	weiblich	0	3	6	12	-0.297143	-0.0247619	2.27	2.22	224			#NUM!	weiblich	Heparin	Prednisolon	1965-05-13	weiblich	weiblich	563	lost	none
226	Prednisolon	weiblich	0.882378	1.13088	0.87619	0.978261	0.860215	0.894737	0.645161	0.791209	Prednisolon	EDTA			weiblich	226	1.5	2.8	4	3.4	2.8	763	226	3.89	2	1.93	1.87	weiblich	0	3	6	12	-1.65371	-0.13781	2.4225	1.93333	226			#NUM!	weiblich	EDTA	Prednisolon	1983-12-24	weiblich	weiblich	763	completed	none
229	Prednisolon	weiblich	0.877359	0.945083	1.03687	0.891304	0.808511	0.736842	0.810811	0.912088	Prednisolon	EDTA	12.74	10.21	weiblich	229	2	2	2	1.9	1.9	676	229	6.67	5.03	3.39	1.75	weiblich	0	3	6	12	-4.87314	-0.406095	4.21	3.39	229			#NUM!	weiblich	Heparin	Prednisolon	1975-07-16	weiblich	weiblich	676	lost	none
231	Prednisolon	weiblich	0.946534	0.935494	1.00536	0.791209	0.989247	1	0.957895		Prednisolon	Heparin			weiblich	231	1.5	1.5	1.6	1.7	1.8	763	231	7.75	6.06	4.36	3.5	weiblich	0	3	6	12	-4.17943	-0.348286	5.4175	4.64	231			#NUM!	weiblich	EDTA	Prednisolon	1979-07-15	weiblich	weiblich	763	completed	none
235	Prednisolon	weiblich	0.916159	1.06624	0.860507	0.573333	1.16456				Prednisolon	EDTA	11.3	5.53	weiblich	235	2.9	2.4	1.9	2	10.3	349	235	10.55	5.79	7.7	12.61	weiblich	0	3	6	12	3.42514	0.285429	9.1625	8.7	235			#NUM!	weiblich	Heparin	Prednisolon	1977-07-15	weiblich	weiblich	349	lost	none
240	Prednisolon	weiblich	0.906845	1.02162	0.858388	1	0.87234	0.882979	0.916667	0.795918	Prednisolon	Heparin	17.8	10.81	weiblich	240	2.5	2.1	1.7	1.9	1.9	759	240	6.49	5.49	13.38	4.31	weiblich	0	3	6	12	-1.112	-0.0926667	7.4175	7.72667	240	38700	57300	4.58771	weiblich	EDTA	Prednisolon	1981-11-11	weiblich	weiblich	759	completed	none
241	Prednisolon	weiblich	0.942857	0.942857							Prednisolon				weiblich	241						35	241	5.45				weiblich	0	3	6	12	#DIV/0!	#DIV/0!	5.45	#DIV/0!	241			#NUM!	weiblich		Prednisolon	1982-10-15	weiblich	weiblich	35	lost	none
242	Prednisolon	weiblich	0.878332	0.965519	0.96875	0.946237	0.826087	0.905263	0.891304	0.645161	Prednisolon	EDTA			weiblich	242						753	242	3.39	3.36	1.87	2.45	weiblich	0	3	6	12	-1.13029	-0.0941905	2.7675	2.56	242	3240	2388	3.51055	weiblich	EDTA	Prednisolon	1968-07-15	weiblich	weiblich	753	completed	none
244	Prednisolon	weiblich	0.878442	1.0044	0.965931	0.685714	0.830508		0.90566		Prednisolon	EDTA			weiblich	244						641	244	1.63				weiblich	0	3	6	12	#DIV/0!	#DIV/0!	1.63	#DIV/0!	244			#NUM!	weiblich	EDTA	Prednisolon	1980-07-07	weiblich	weiblich	641	lost	none
247	Prednisolon	weiblich	0.711161	0.85	0.84341	0.604396	0.765957	0.695652	0.659574	0.55914	Prednisolon	EDTA			weiblich	247						752	247	4.01	4.01	4.24	2.25	weiblich	0	3	6	12	-1.784	-0.148667	3.6275	3.5	247	10080	34500	4.00346	weiblich	EDTA	Prednisolon	1964-10-05	weiblich	weiblich	752	completed	none
248	Prednisolon	weiblich	0.964827	0.945058	0.984597						Prednisolon	EDTA			weiblich	248						283	248	1.65	1.24	0.82	0.82	weiblich	0	3	6	12	-0.808	-0.0673333	1.1325	0.96	248			#NUM!	weiblich	EDTA	Prednisolon	1981-09-14	weiblich	weiblich	283	pregnancy	Pregnancy
251	Prednisolon	weiblich	0.743196	0.977236	0.912309	0.860215	0.82	0.6	0.48913	0.543478	Prednisolon	EDTA	11.99	5.18	weiblich	251	2.2	2.2	2.2	2.2	2.3	763	251	5.22	4.05	2.88	1.71	weiblich	0	3	6	12	-3.47657	-0.289714	3.465	2.88	251			#NUM!	weiblich	EDTA	Prednisolon	1976-07-15	weiblich	weiblich	763	completed	none
254	Prednisolon	weiblich	0.804658	0.871887	0.688916	0.755556	0.891304	0.768421	0.7	0.956522	Prednisolon	EDTA	5.3	4.61	weiblich	254	1.7	1.7	1.7	1.7	2	773	254	1.96	1.43	0.89	0.87	weiblich	0	3	6	12	-1.06171	-0.0884762	1.2875	1.06333	254			#NUM!	weiblich	EDTA	Prednisolon	1985-05-03	weiblich	weiblich	773	completed	none
256	Prednisolon	weiblich	0.693655	0.965664	0.885038	0.738636	0.586956	0.413044	0.434783	0.831461	Prednisolon	EDTA			weiblich	256						741	256	4.02				weiblich	0	3	6	12	#DIV/0!	#DIV/0!	4.02	#DIV/0!	256			#NUM!	weiblich	EDTA	Prednisolon	1984-07-15	weiblich	weiblich	741	completed	none
257	Prednisolon	weiblich	0.929498	1.13064	0.787705	0.947917	0.946237	0.821053	0.934783	0.938144	Prednisolon		20.79	12.01	weiblich	257	4.3	3.8	3.2	2.5	1.7	777	257	1.9	3.78	2.98	2.17	weiblich	0	3	6	12	-0.243429	-0.0202857	2.7075	2.97667	257	2922	70800	3.46568	weiblich		Prednisolon	1973-07-15	weiblich	weiblich	777	completed	none
259	Prednisolon	weiblich	0.788067	0.94933	0.626803						Prednisolon				weiblich	259						163	259	5.5				weiblich	0	3	6	12	#DIV/0!	#DIV/0!	5.5	#DIV/0!	259			#NUM!	weiblich		Prednisolon	1982-09-09	weiblich	weiblich	163	HAART	CD4
262	Prednisolon	weiblich	0.940247	0.875	0.875	1.0989		0.912088			Prednisolon	Heparin	29.77	20.87	weiblich	262	2.8	2.5	2	3.2	3.3	474	262	3.24	5.75	4.55	3.57	weiblich	0	3	6	12	-0.371429	-0.0309524	4.2775	4.62333	262	22350	156900	4.34928	weiblich	EDTA	Prednisolon	1977-07-07	weiblich	weiblich	474	pregnancy	Pregnancy
268	Prednisolon	weiblich	1.00577	0.985714	1.02582						Prednisolon	Heparin			weiblich	268						203	268	1.75	2.63	6.58	6.58	weiblich	0	3	6	12	5.21829	0.434857	4.385	5.26333	268			#NUM!	weiblich	EDTA	Prednisolon	1963-11-26	weiblich	weiblich	203	lost	none
270	Prednisolon	weiblich	0.889811	1.18613	1.05855	0.956044	0.857143	0.762887	0.71	0.697917	Prednisolon	EDTA			weiblich	270	3.2	3.3	3.3	3.8	2.9	763	270	3.33	2.77	2.9	2.42	weiblich	0	3	6	12	-0.793143	-0.0660952	2.855	2.69667	270			#NUM!	weiblich	EDTA	Prednisolon	1968-08-25	weiblich	weiblich	763	completed	none
278	Prednisolon	weiblich	0.786159	0.794451	0.909057	0.869565	0.752577	0.73913		0.652174	Prednisolon	Heparin			weiblich	278	2.2	4.3	6.4	2.1	2.1	772	278	4.22	4.61	7.27	7.27	weiblich	0	3	6	12	3.352	0.279333	5.8425	6.38333	278	420000	28620	5.62325	weiblich	EDTA	Prednisolon	1986-06-25	weiblich	weiblich	772	completed	none
279	Prednisolon	weiblich	#DIV/0!								Prednisolon				weiblich	279						0	279					weiblich	0	3	6	12	#DIV/0!	#DIV/0!	#DIV/0!	#DIV/0!	279			#NUM!	weiblich		Prednisolon	1979-08-15	weiblich	weiblich	0	lost	none
281	Prednisolon	weiblich	0.800982	0.896191	0.974817	0.793478	0.702128	0.638298			Prednisolon				weiblich	281	2.5	2.9	3.3	2.9	3	476	281	0.3	0.37	0.49	0.49	weiblich	0	3	6	12	0.193143	0.0160952	0.4125	0.45	281			#NUM!	weiblich		Prednisolon	1979-04-10	weiblich	weiblich	476	lost	none
283	Prednisolon	weiblich	0.879317	0.949844	1.06375	0.945652	0.734043		0.703297		Prednisolon	EDTA	14.91	11.96	weiblich	283						562	283	2.82	2.02	2.02	2.02	weiblich	0	3	6	12	-0.64	-0.0533333	2.22	2.02	283			#NUM!	weiblich	EDTA	Prednisolon	1988-03-19	weiblich	weiblich	562	lost	none
284	Prednisolon	weiblich	0.924097	0.869323	0.985157		0.755319	1.03261	1	0.902174	Prednisolon	EDTA	10.28	8.42	weiblich	284						783	284	5.01	3.97	2.2	2.2	weiblich	0	3	6	12	-2.85486	-0.237905	3.345	2.79	284	74100	84300	4.86982	weiblich	EDTA	Prednisolon	1979-07-15	weiblich	weiblich	783	completed	none
286	Prednisolon	weiblich	0.867252	0.867252							Prednisolon				weiblich	286						109	286	2.14				weiblich	0	3	6	12	#DIV/0!	#DIV/0!	2.14	#DIV/0!	286			#NUM!	weiblich		Prednisolon	1976-07-25	weiblich	weiblich	109	pregnancy	Pregnancy
289	Prednisolon	weiblich	#DIV/0!								Prednisolon				weiblich	289						0	289					weiblich	0	3	6	12	#DIV/0!	#DIV/0!	#DIV/0!	#DIV/0!	289			#NUM!	weiblich		Prednisolon	1973-07-15	weiblich	weiblich	0	lost	none
291	Prednisolon	weiblich	0.848707		0.988828	0.826087	0.806452	0.842697	0.81	0.818182	Prednisolon				weiblich	291	3.5	3.7	3.9	2	2	758	291	6.86	5.37	7.45	7.45	weiblich	0	3	6	12	1.18514	0.0987619	6.7825	6.75667	291			#NUM!	weiblich		Prednisolon	1967-01-17	weiblich	weiblich	758	completed	none
296	Prednisolon	weiblich	0.92468	0.92468							Prednisolon				weiblich	296						114	296	2.92				weiblich	0	3	6	12	#DIV/0!	#DIV/0!	2.92	#DIV/0!	296			#NUM!	weiblich		Prednisolon	1968-05-25	weiblich	weiblich	114	pregnancy	Pregnancy
298	Prednisolon	weiblich	0.99341	0.980433	1.08951	1.04348	0.860215				Prednisolon	EDTA	38.77	9.14	weiblich	298	1.7	2	2.3	1.3	2	371	298	8.24	6.68	3.6	3.6	weiblich	0	3	6	12	-4.768	-0.397333	5.53	4.62667	298	25470	34500	4.40603	weiblich	EDTA	Prednisolon	1973-07-15	weiblich	weiblich	371	lost	none
300	Prednisolon	weiblich	0.924723	0.972274	0.877172						Prednisolon				weiblich	300						192	300	4.71				weiblich	0	3	6	12	#DIV/0!	#DIV/0!	4.71	#DIV/0!	300			#NUM!	weiblich		Prednisolon	1986-07-15	weiblich	weiblich	192	lost	none
301	Prednisolon	weiblich	0.796761	0.97651	0.826241	0.73913	0.645161				Prednisolon	EDTA	11.8	14.92	weiblich	301	2.4	2.6	2.7	2.2	1.8	441	301	8.07	9.39	5.24	5.24	weiblich	0	3	6	12	-3.68686	-0.307238	6.985	6.62333	301			#NUM!	weiblich	EDTA	Prednisolon	1970-07-15	weiblich	weiblich	441	HAART (protocol violation: CDC-A/>200)	CD4
303	Prednisolon	weiblich	0.78118	0.919198	0.896825	0.7	0.608696				Prednisolon	EDTA	14.53	4.37	weiblich	303	1.1	0.9	0.7	0.9	0.9	374	303	4.86	2.47	6.86	6.86	weiblich	0	3	6	12	3.10514	0.258762	5.2625	5.39667	303	363	711	2.55991	weiblich	EDTA	Prednisolon	1982-10-10	weiblich	weiblich	374	HAART	CD4
308	Prednisolon	weiblich	0.986449	0.976603	0.947217			1.02198	1		Prednisolon	EDTA	10.58	6.86	weiblich	308	1.5	1.5	2.1	2.6	2.6	752	308	3.55	4.08	4.62	4.62	weiblich	0	3	6	12	1.04114	0.0867619	4.2175	4.44	308			#NUM!	weiblich	EDTA	Prednisolon	1981-07-15	weiblich	weiblich	752	completed	none
310	Prednisolon	weiblich	0.718311	0.96	0.967654	0.663044	0.611111	0.442105	0.759259	0.625	Prednisolon				weiblich	310						439	310	5.15				weiblich	0	3	6	12	#DIV/0!	#DIV/0!	5.15	#DIV/0!	310			#NUM!	weiblich		Prednisolon	1965-01-25	weiblich	weiblich	439	completed	none
312	Prednisolon	weiblich	0.937255	0.937255							Prednisolon				weiblich	312						102	312	7.28				weiblich	0	3	6	12	#DIV/0!	#DIV/0!	7.28	#DIV/0!	312			#NUM!	weiblich		Prednisolon	1980-08-05	weiblich	weiblich	102	HAART	CD4
314	Prednisolon	weiblich	0.815868	0.89829	0.733447						Prednisolon	EDTA	6.52	3.79	weiblich	314	3.2	3.9	4.5	4.9	4.9	193	314	4.69	3.84	7.94		weiblich	0	3	6	12	6.5	0.541667	5.49	5.89	314			#NUM!	weiblich	EDTA	Prednisolon	1981-07-15	weiblich	weiblich	193	AE	other
316	Prednisolon	weiblich	0.821767	0.946429	0.966111	0.836066		0.538462			Prednisolon	EDTA	2.05	8.91	weiblich	316	0.9	0.9	1.6	1.1	1.2	737	316	2.13	2.11	2.12	2.12	weiblich	0	3	6	12	-0.00457143	-0.000380952	2.12	2.11667	316	369	648	2.56703	weiblich	EDTA	Prednisolon	1970-07-15	weiblich	weiblich	737	completed	none
317	Prednisolon	weiblich	0.69156	0.99435	0.871255	0.755102	0.647619	0.189474			Prednisolon	EDTA	22.39	9.11	weiblich	317	2.3	2.3	2.4	2.5	2.5	582	317	4.84	3.73	2.61	2.61	weiblich	0	3	6	12	-2.168	-0.180667	3.4475	2.98333	317			#NUM!	weiblich	EDTA	Prednisolon	1974-09-10	weiblich	weiblich	582	lost	none
319	Prednisolon	weiblich	0.785714	0.785714							Prednisolon				weiblich	319						28	319	5.29				weiblich	0	3	6	12	#DIV/0!	#DIV/0!	5.29	#DIV/0!	319			#NUM!	weiblich		Prednisolon	1973-08-19	weiblich	weiblich	28	lost	none
321	Prednisolon	weiblich	0.627451			0.627451					Prednisolon				weiblich	321						316	321	4.75				weiblich	0	3	6	12	#DIV/0!	#DIV/0!	4.75	#DIV/0!	321			#NUM!	weiblich		Prednisolon	1967-07-15	weiblich	weiblich	316	HAART	CD4
325	Prednisolon	weiblich	0.8659	1.03014	0.677419	0.978261	0.777778				Prednisolon	EDTA	14.32	13.48	weiblich	325	2.3	2	1.7	2.9	1.7	456	325	5.35	4.7	6.19	6.19	weiblich	0	3	6	12	1.18286	0.0985714	5.6075	5.69333	325	144300	321000	5.15927	weiblich	EDTA	Prednisolon	1979-07-21	weiblich	weiblich	456	pregnancy	Pregnancy
[truncated: 93 more columns]
